# Supplementary material for: Longitudinal development and tracking of cardiorespiratory fitness from childhood to adolescence
Source: PLoS One. 2024 Mar 29;19(3):e0299941. doi: 10.1371/journal.pone.0299941 (PMC10980206; doi:10.1371/journal.pone.0299941)
Supplement: S1 Data — (CSV) [file pone.0299941.s003.csv]

ID,"Sex","School","Age_years_2006","Weight_kg_2006","Height_cm_2006","Bmi_2006","LeanMass_kg_2006","FatMass_kg_2006","BoneMineralContent_kg_2006","WholeBodyMass_kg_2006","FatPercentage_2006","Criteria_2006","MaxW_2006","DataFitness_2006","MaxW_LeanMass_2006","Age_years_2008","Weight_kg_2008","Height_cm_2008","Bmi_2008","LeanMass_kg_2008","FatMass_kg_2008","BoneMineralContent_kg_2008","WholeBodyMa…
1,"Girl","1000",7.25,23.6,120.9,16.14579378,17.55435125,6.363033804,0.8373405989,24.7547256529,25.7043196245424,"1",66.0,"1",3.75975158865526,9.25,32.9,133.3,18.5155065960789,24.01331054,8.702578246,1.086368058,33.802256844,25.745553872817,"1",92.36111111,"1",3.84624647884973,15.96388889,59.1,160.5,22.94232393,39.43545474,17.24651843,2.143301209,58.825274379,29.3182116225825,"1",160.0,"1",4.05726…
2,"Girl","1000",6.75,16.3,115.0,12.32514178,,,,,,"#N/A",,"0",,,,,,,,,,,"#N/A",,"#N/A",,,,,,,,,,,"#N/A",,"#N/A",,17.2805555555556,50.7,166.0,18.3988967919872,39.109701,9.402608,2.346148,50.858457,18.4877964347208,"1",162.666666666667,"1",4.15924086626658
3,"Boy","1000",6.916666667,28.1,128.9,16.91221477,22.22253717,6.859876844,1.026911667,30.109325681,22.7832297430985,"1",86.22222222,"1",3.87994501079734,8.916666667,34.9,139.5,17.93399365373,26.81260362,8.989486266,1.316370703,37.118460589,24.2183703832373,"1",117.222222222222,"1",4.37190747618347,15.65277778,90.2,180.0,27.83950617,56.1573443,30.63315841,2.663865142,89.454367852,34.2444523901637,…
4,"Boy","1000",7.583333333,22.5,126.8,13.994069,19.84245361,3.704337519,0.9131921407,24.4599832697,15.1444810004788,"1",71.0,"1",3.57818651843632,9.583333333,28.4,137.1,15.1092682060032,23.44997752,5.000815786,1.174520232,29.625313538,16.8802121860601,"1",96.66666667,"1",4.12224986516746,16.33333333,60.8,182.0,18.3552711,50.35894197,8.407039963,2.723610527,61.48959246,13.6722974192241,"#N/A",,"0"…
5,"Boy","1000",7.416666667,29.6,129.2,17.73236588,20.48988066,8.122909062,1.001154404,29.613944126,27.4293387852663,"1",61.8888888888889,"1",3.02046116889823,9.416666667,32.9,139.6,16.8820453034047,24.79294248,8.881566002,1.226030645,34.900539127,25.448220068122,"1",76.94444444,"1",3.1034817469556,16.125,72.0,182.7,21.57026108,51.36193023,17.95958533,2.766669705,72.088185265,24.9133547529038,"1",…
6,"Boy","1000",6.75,24.8,128.1,15.11309531,20.08111199,4.897302111,0.8751751235,25.8535892245,18.9424457411859,"1",60.22222222,"1",2.998948576652,8.75,29.5,138.5,15.3788007142019,24.1506399,5.741192165,1.13440236,31.026234425,18.504315046282,"1",83.61111111,"1",3.46206607593863,15.48055556,65.4,185.5,19.00596479,53.32114291,9.31600512,2.790154854,65.427302884,14.2387118364285,"1",268.611111111111…
7,"Girl","1000",7.666666667,17.1,121.4,11.60269128,,,,,,"#N/A",,"0",,9.666666667,24.1,130.2,14.2165780637611,,,,,,"#N/A",,"0",,,,,,,,,,,"#N/A",,"#N/A",,,,,,,,,,,"#N/A",,"#N/A",
8,"Girl","1000",7.583333333,25.2,122.0,16.93093255,,,,,,"1",80.55555556,"1",,9.583333333,29.9,131.1,17.3966571654154,22.09927152,8.365570643,0.9287477,31.393589863,26.6473846396889,"1",75.83333333,"1",3.43148566057349,16.30833333,61.7,167.5,21.99153486,37.5983667,21.82702605,2.065640153,61.491032903,35.496274854305,"1",138.0,"1",3.67037220263081,18.0638888888889,59.8,167.2,21.3908793296857,36.404…
9,"Girl","1000",7.666666667,25.5,126.8,15.85994487,20.3137612,6.010075597,1.058461027,27.382297824,21.9487627942323,"1",88.22222222,"1",4.34297820828966,9.666666667,33.8,136.8,18.061112821039,24.93781033,9.564323018,1.360862286,35.862995634,26.6690577541507,"1",83.75,"1",3.3583541975716,16.36944444,59.8,169.5,20.81429852,43.10924199,14.88957098,2.644043336,60.642856306,24.552885347069,"1",138.0,"…
10,"Boy","1000",7.666666667,23.7,122.8,15.71634712,18.24009967,5.682863055,0.8885014588,24.8114641838,22.9041825702107,"1",82.77777778,"1",4.53823056220175,9.666666667,27.7,131.9,15.9217271797678,21.28694849,6.116909471,1.100674008,28.504531969,21.4594278469558,"0",89.11111111,"0",,,,,,,,,,,"#N/A",,"#N/A",,,,,,,,,,,"#N/A",,"#N/A",
11,"Girl","1000",7.333333333,22.0,122.6,14.63665177,18.1472676,4.007278681,0.8597970076,23.0143432886,17.4120922363445,"1",70.22222222,"1",3.86957550678318,9.333333333,28.4,131.8,16.3488616817222,22.81661882,5.925683616,1.087053233,29.829355669,19.86527527364,"1",79.44444444,"1",3.48186753991624,,,,,,,,,,"#N/A",,"#N/A",,,,,,,,,,,"#N/A",,"#N/A",
12,"Boy","1000",6.75,26.0,123.9,16.93677567,21.50966384,4.149661517,1.012761725,26.672087082,15.5580682690574,"0",63.66666667,"0",,8.75,29.6,131.1,17.2221087657624,25.5906805,4.470413504,1.234897808,31.295991812,14.2843004652305,"0",68.44444444,"0",,,,,,,,,,,"#N/A",,"#N/A",,,,,,,,,,,"#N/A",,"#N/A",
13,"Girl","1000",7.0,25.2,124.5,16.25780229,19.57696646,5.728751366,0.9293637894,26.2350816154,21.8362246780175,"0",71.44444444,"0",,9.0,34.5,136.3,18.5706619068356,24.72627727,10.24771498,1.204292107,36.178284357,28.3255968660029,"1",90.27777778,"1",3.65108652605512,15.74722222,83.4,170.0,28.85813149,48.02643619,31.83252184,2.654523016,82.513481046,38.5785709637603,"#N/A",,"0",,17.4472222222222,…
14,"Boy","1000",7.5,28.1,127.8,17.20460128,23.08547651,5.665356585,1.133599093,29.884432188,18.9575513744407,"1",92.66666667,"1",4.01406774644047,9.5,34.7,138.7,18.0375086613829,26.46058997,8.348536255,1.406155816,36.215282041,23.0525230910765,"#N/A",,"0",,,,,,,,,,,"#N/A",,"#N/A",,,,,,,,,,,"#N/A",,"#N/A",
15,"Boy","1000",6.833333333,23.8,121.8,16.04288168,19.96920733,4.093403959,0.9326196131,24.9952309021,16.3767399270398,"1",72.33333333,"1",3.62224359408261,8.833333333,31.2,133.0,17.638080162813,24.41367063,6.934420924,1.182799169,32.530890723,21.3164188556854,"1",100.4166667,"1",4.11313268790503,15.56666667,69.1,177.5,21.93215632,58.21481384,8.270328807,2.693231307,69.178373954,11.9550783493398,…
16,"Girl","1000",7.333333333,20.6,119.3,14.4739255,16.74104645,4.524187566,0.7666606187,22.0318946347,20.5347186023414,"1",68.11111111,"1",4.0685097740709,9.333333333,24.9,128.0,15.19775390625,19.07221889,5.91720176,0.9150674825,25.9044881325,22.8423805548052,"1",77.77777778,"1",4.0780665442541,16.025,49.6,162.0,18.89955799,40.60579257,7.306855633,2.057703868,49.970352071,14.6223817327084,"1",160…
17,"Girl","1000",7.25,24.8,123.3,16.31268792,,,,,,"#N/A",,"0",,,,,,,,,,,"#N/A",,"#N/A",,,,,,,,,,,"#N/A",,"#N/A",,17.7555555555556,54.3,163.2,20.3872909457901,39.261739,12.777635,2.222879,54.262253,23.5479256639049,"1",186.666666666667,"1",4.75441667692475
18,"Boy","1000",6.75,17.9,113.1,13.99354733,,,,,,"#N/A",,"0",,,,,,,,,,,"#N/A",,"#N/A",,,,,,,,,,,"#N/A",,"#N/A",,17.2861111111111,45.5,169.5,15.8369662637812,35.756189,8.152589,1.767391,45.676169,17.8486707149192,"#N/A",0.0,"0",
19,"Boy","1000",7.0,24.3,121.0,16.59722697,20.60429195,4.580278497,0.8985256164,26.0830960634,17.5603328909526,"1",80.66666667,"1",3.91504191775928,9.0,30.7,133.3,17.2773876139703,26.01876123,5.173533614,1.157887396,32.35018224,15.992285841293,"1",90.6944444444444,"1",3.48573260820244,,,,,,,,,,"#N/A",,"#N/A",,,,,,,,,,,"#N/A",,"#N/A",
20,"Boy","1000",7.583333333,25.7,124.3,16.63377666,19.81818617,5.531728873,0.8837746172,26.2336896602,21.0863547775835,"0",45.33333333,"0",,,,,,,,,,,"#N/A",,"#N/A",,,,,,,,,,,"#N/A",,"#N/A",,18.1666666666667,68.5,173.3,22.808327803285,48.122629,17.667888,2.621463,68.41198,25.8257223369357,"1",170.277777777778,"1",3.53841386715963
21,"Girl","1000",7.583333333,27.5,124.2,17.82746129,19.82332406,8.09843642,1.007930691,28.929691171,27.9935114831717,"1",67.11111111,"1",3.38546203991179,9.583333333,34.9,133.2,19.6705714723733,24.5506937,10.88127073,1.208795836,36.640760266,29.6971750886322,"1",81.80555556,"1",3.3321077017062,,,,,,,,,,"#N/A",,"#N/A",,,,,,,,,,,"#N/A",,"#N/A",
22,"Girl","1000",7.583333333,24.0,124.3,15.53348793,18.24025244,5.36779513,0.9100375493,24.5180851193,21.8932070097702,"1",69.44444444,"1",3.80720851690143,9.583333333,29.2,133.6,16.3594965757109,21.95121713,7.260257615,1.092903139,30.304377884,23.9577847226926,"1",81.55555556,"1",3.71530904537137,16.29166667,60.0,164.0,22.30814991,40.63840595,16.66707341,2.215064381,59.520543741,28.0022196748164…
23,"Boy","1000",7.166666667,29.9,133.8,16.70163397,22.454072,7.844681357,1.158150363,31.45690372,24.937868732492,"0",50.77777778,"0",,9.166666667,37.3,144.5,17.863770788185,27.23770021,10.17410255,1.408351997,38.820154757,26.2082998217966,"1",101.5277778,"1",3.72747247444648,15.875,69.7,187.0,19.93193972,58.95376654,7.795667711,3.368093049,70.1175273,11.1180014629523,"0",218.888888888889,"0",,,,,…
24,"Boy","1000",7.583333333,25.9,125.9,16.33985897,21.86401937,3.858270921,1.078033593,26.800323884,14.3963593040882,"1",100.7777778,"1",4.6092978648875,9.583333333,30.9,134.5,17.0810243086746,26.5094922,5.341933238,1.32306297,33.174488408,16.1025338877925,"1",106.25,"1",4.00799831239317,16.29166667,62.1,171.0,21.23730379,49.95466458,9.794402744,2.722164453,62.471231777,15.6782609617216,"1",209.7…
25,"Boy","1000",7.25,26.2,129.3,15.67127175,22.07070721,4.177998441,0.8642650851,27.1129707361,15.40959300132,"1",84.11111111,"1",3.81098395759109,9.25,32.5,142.6,15.9824851633361,28.12683102,4.908654775,1.144326566,34.179812361,14.3612689360486,"1",125.9722222,"1",4.47872076702937,15.99166667,72.4,194.0,19.23690084,58.61530774,9.73557734,3.313738232,71.664623312,13.584913852983,"1",327.222222222…
26,"Boy","1000",7.25,21.2,123.8,13.83230548,17.75207838,4.114655747,0.7933317077,22.6600658347,18.1581809029836,"1",54.44444444,"1",3.06693353164431,9.25,26.9,133.6,15.0709060920076,21.10567589,5.479710076,1.020324738,27.605710704,19.8499148772359,"1",76.1111111111111,"1",3.60619160020234,15.98055556,52.0,170.0,17.99307958,38.84396189,10.65374399,2.123631397,51.621337277,20.6382564884595,"1",111.…
27,"Girl","1000",7.0,32.0,132.8,18.14486863,19.32743409,13.48780036,1.094283131,33.909517581,39.7758544567364,"1",47.44444444,"1",2.4547720209041,9.0,46.5,145.2,22.0556428294971,23.92364795,22.14560542,1.348428809,47.417682179,46.7032642726002,"1",76.11111111,"1",3.1814174522661,15.68055556,95.6,177.0,30.51485844,43.86432567,47.51484567,2.689755151,94.068926491,50.5106706777885,"0",85.55555555555…
28,"Boy","1000",7.583333333,23.4,127.6,14.37191065,,,,,,"1",67.66666667,"1",,9.583333333,28.1,137.5,14.8628099173554,24.10406187,4.66734485,0.9292432157,29.7006499357,15.7146219362354,"1",101.1111111,"1",4.19477479129122,,,,,,,,,,"#N/A",,"#N/A",,,,,,,,,,,"#N/A",,"#N/A",
29,"Boy","1000",6.75,29.3,128.1,17.85539084,23.28952819,6.753397848,1.075054127,31.117980165,21.7025584957339,"1",87.0,"1",3.73558447772059,8.75,39.8,139.7,20.3934292166105,28.46980091,11.72700799,1.387640254,41.584449154,28.2004649059346,"1",106.25,"1",3.7320246929679,15.41944444,78.2,182.2,23.55645899,58.00165968,16.73102285,3.088916704,77.821599234,21.4992020399014,"1",253.888888888889,"1",4.3…
30,"Boy","1000",6.833333333,23.8,127.5,14.64052288,20.30906654,4.110371784,0.9576193582,25.3770576822,16.1971960480001,"1",67.77777778,"1",3.33731624969111,8.833333333,28.7,137.9,15.0922282386633,24.1215774,4.824086781,1.141394922,30.087059103,16.0337597785321,"1",88.0,"1",3.64818595984523,15.57222222,63.6,184.0,18.78544423,51.77644614,9.137260367,2.790538858,63.704245365,14.3432518737913,"1",165…
31,"Girl","1000",7.5,35.9,136.2,19.35264069,24.84784769,11.77691073,1.321400738,37.946159158,31.0358439202328,"1",85.69444444,"1",3.44876729401749,9.5,49.0,148.3,22.2799277402833,28.87713054,19.73504475,1.645148639,50.257323929,39.2679975915158,"1",103.1944444,"1",3.5735698966716,,,,,,,,,,"#N/A",,"#N/A",,,,,,,,,,,"#N/A",,"#N/A",
32,"Girl","1000",6.833333333,22.1,124.4,14.28076633,18.22897808,4.301374243,0.9419325132,23.4722848362,18.3253325060466,"0",48.88888889,"0",,8.833333333,26.2,138.2,13.7178233270015,21.72468431,5.400191252,1.135616598,28.26049216,19.1086242285739,"1",63.11111111,"1",2.90504157434175,,,,,,,,,,"#N/A",,"#N/A",,,,,,,,,,,"#N/A",,"#N/A",
33,"Boy","1000",7.5,21.9,119.7,15.28466111,18.71553492,3.847209139,0.9046233967,23.4673674557,16.3938675535826,"1",66.66666667,"1",3.56210319154479,9.5,28.9,128.3,17.5567663716846,22.59022685,6.526506583,1.111942983,30.228676416,21.5904477363935,"1",63.0,"1",2.78881661606687,16.24166667,,,,52.07299238,34.82232525,2.503190844,89.398508474,38.9517966735737,"#N/A",,"0",,,,,,,,,,,"#N/A",,"#N/A",
34,"Girl","1000",7.166666667,26.4,127.2,16.3166014,18.77571876,7.532571024,0.9148724303,27.2231622143,27.6697136236555,"1",67.0,"1",3.56843862311879,9.166666667,33.8,135.0,18.5459533607682,24.08274094,10.12181381,0.9404602372,35.1450149872,28.8001408270459,"1",90.5555555555556,"1",3.7601847639007,15.87777778,91.5,171.5,31.10948669,44.90889833,43.16602048,2.479859389,90.554778199,47.6684072762454,…
35,"Boy","1000",7.0,25.9,127.9,15.83283461,,,,,,"#N/A",,"0",,9.0,32.3,139.2,16.6695567446162,,,,,,"1",109.4444444,"1",,15.7,67.6,179.0,21.09796823,56.22475296,8.991090832,3.074854235,68.290698027,13.1659085230688,"1",233.888888888889,"1",4.15989180166402,,,,,,,,,,"#N/A",,"#N/A",
36,"Boy","1000",7.5,26.7,127.4,16.45024632,21.15427711,6.079129594,1.02001351,28.253420214,21.5164378257741,"1",66.33333333,"1",3.13569369376574,9.5,32.2,138.5,16.7863519660102,25.10025014,7.724878757,1.224913817,34.050042714,22.6868401366905,"1",94.72222222,"1",3.77375610568318,,,,,,,,,,"#N/A",,"#N/A",,,,,,,,,,,"#N/A",,"#N/A",
37,"Girl","1000",6.75,22.2,124.2,14.3916233,,,,,,"0",65.0,"0",,,,,,,,,,,"#N/A",,"#N/A",,,,,,,,,,,"#N/A",,"#N/A",,,,,,,,,,,"#N/A",,"#N/A",
38,"Girl","1000",6.75,27.8,125.2,17.73520195,20.29477541,8.445943372,0.9250595708,29.6657783528,28.4703245320473,"1",85.66666667,"1",4.22111922597521,8.75,34.3,135.7,18.6266358720768,24.81755713,10.3193061,1.126133133,36.262996363,28.4568489506538,"1",95.83333333,"1",3.86151355784146,15.48055556,68.4,167.5,24.37959456,39.82022488,25.81287565,2.09471841,67.72781894,38.1126633841075,"1",132.8888888…
39,"Girl","1000",7.25,20.7,116.8,15.17346125,,,,,,"#N/A",,"0",,9.25,25.0,123.8,16.3116809904975,,,,,,"#N/A",,"0",,,,,,,,,,,"#N/A",,"#N/A",,17.8194444444444,56.5,154.2,23.7618199283024,34.962058,19.424152,1.938414,56.324624,34.4860748648762,"1",145.333333333333,"1",4.15688725570254
40,"Girl","1000",7.416666667,29.9,137.5,15.81487603,,,,,,"1",89.88888889,"1",,9.416666667,35.0,147.5,16.087331226659,28.40874296,7.153324337,1.206119654,36.768186951,19.4552000797131,"1",108.4722222,"1",3.81826898686544,16.16111111,61.5,181.5,18.66903445,43.25777132,14.75819954,2.621879675,60.637850535,24.3382629987546,"#N/A",,"0",,17.9861111111111,61.8,182.7,18.5144740945658,49.362815,14.930306,…
41,"Girl","1000",7.5,26.3,128.0,16.05224609,17.68369047,8.790468143,1.023984485,27.498143098,31.9674972658039,"#N/A",,"0",,9.5,32.2,134.0,17.9327244375139,22.08012196,11.21011297,1.138125906,34.428360836,32.560693270875,"#N/A",,"0",,16.22222222,65.6,170.0,22.69896194,41.25510052,21.753718,2.355904417,65.364722937,33.2805174145184,"1",160.0,"1",3.87830832995871,17.9083333333333,72.0,170.1,24.88421…
42,"Boy","1000",7.5,24.3,124.9,15.57691309,19.87238093,4.94534895,0.8795483294,25.6972782094,19.244641046035,"1",57.11111111,"1",2.87389373780487,,,,,,,,,,"#N/A",,"#N/A",,,,,,,,,,,"#N/A",,"#N/A",,,,,,,,,,,"#N/A",,"#N/A",
43,"Boy","1000",7.5,25.8,131.0,15.03408892,21.74106372,4.440382012,0.9942576322,27.1757033642,16.3395292938381,"1",78.33333333,"1",3.60301291320625,,,,,,,,,,"#N/A",,"#N/A",,,,,,,,,,,"#N/A",,"#N/A",,17.8666666666667,74.4,184.5,21.8564787273889,52.768771,18.57156,3.042132,74.382463,24.967659379604,"1",189.166666666667,"1",3.58482229322087
44,"Girl","1000",7.583333333,22.6,124.6,14.55701584,17.85725887,5.120346215,0.8650505878,23.8426556728,21.4755700257055,"0",50.77777778,"0",,9.583333333,27.3,133.5,15.3179312376383,21.79449887,6.518355139,1.027862929,29.340716938,22.2160731544971,"1",70.66666667,"1",3.24240842111182,,,,,,,,,,"#N/A",,"#N/A",,18.1027777777778,55.3,164.0,20.5606781677573,36.300161,16.790826,2.024964,55.115951,30.464…
45,"Girl","1000",7.25,28.2,123.9,18.36988746,19.75529924,9.495072114,0.9365072821,30.1868786361,31.4543024751324,"0",40.33333333,"0",,9.25,39.1,135.3,21.3590122194308,24.7373762,15.28296465,1.201072025,41.221412875,37.0753052457084,"0",62.5,"0",,15.93055556,66.8,161.0,25.7706107,40.63266469,22.96683823,2.399864895,65.999367815,34.7985730626653,"1",166.0,"1",4.08538305982314,17.6166666666667,71.8,…
46,"Girl","1000",6.833333333,25.5,121.1,17.38809059,19.24329858,6.387405675,0.87194638,26.502650635,24.1010069632984,"0",27.44444444,"0",,,,,,,,,,,"#N/A",,"#N/A",,,,,,,,,,,"#N/A",,"#N/A",,,,,,,,,,,"#N/A",,"#N/A",
47,"Boy","1000",6.75,20.5,122.1,13.750628,17.76479301,3.299133873,0.7607830107,21.8247098937,15.1165073399319,"1",65.6666666666667,"1",3.69644986179699,8.75,24.7,132.9,13.9845015487694,21.16811361,3.620858498,0.9564355073,25.7454076153,14.0640946614813,"1",84.88888889,"1",4.01022455066085,,,,,,,,,,"#N/A",,"#N/A",,17.3388888888889,48.9,176.9,15.6261933346776,41.828361,5.317565,1.880672,49.026598,1…
48,"Girl","1000",7.583333333,22.9,124.1,14.86934778,17.36134691,5.916509828,0.8848725212,24.1627292592,24.4860990848014,"1",68.55555556,"1",3.94874636831965,9.583333333,28.3,133.1,15.9746122205219,21.4086483,6.939226857,1.073853734,29.421728891,23.5853810043185,"1",79.86111111,"1",3.73032010199355,16.31388889,48.0,159.5,18.86773911,34.59346766,12.07718074,2.027544888,48.698193288,24.8000591491677…
49,"Girl","1000",7.25,20.1,114.8,15.25149025,,,,,,"#N/A",,"0",,9.25,25.7,123.6,16.8227186560677,,,,,,"#N/A",,"0",,,,,,,,,,,"#N/A",,"#N/A",,,,,,,,,,,"#N/A",,"#N/A",
50,"Boy","1000",7.666666667,29.0,130.8,16.95049986,,,,,,"#N/A",,"0",,9.666666667,32.3,139.9,16.5031593586964,,,,,,"#N/A",,"0",,16.375,68.3,183.0,20.39475649,57.04819387,8.769462201,2.871916827,68.689572898,12.7668026325075,"1",266.111111111111,"1",4.66467197397201,,,,,,,,,,"#N/A",,"#N/A",
51,"Boy","1000",7.333333333,28.4,128.5,17.199352,22.58788766,6.402738676,1.121973024,30.11259936,21.2626568681582,"0",63.11111111,"0",,,,,,,,,,,"#N/A",,"#N/A",,,,,,,,,,,"#N/A",,"#N/A",,,,,,,,,,,"#N/A",,"#N/A",
52,"Boy","1000",7.0,28.6,126.1,17.98605263,23.30698454,5.444918663,0.9757419436,29.7276451466,18.3160106902135,"0",70.11111111,"0",,9.0,34.7,136.1,18.7332541174019,28.3173251,6.682954618,1.241558792,36.24183851,18.4398885176755,"1",103.3333333,"1",3.64912056259156,,,,,,,,,,"#N/A",,"#N/A",,,,,,,,,,,"#N/A",,"#N/A",
53,"Girl","2000",6.833333333,28.8,135.0,15.80246914,21.53073061,7.209058612,1.110338908,29.85012813,24.1508464573549,"#N/A",,"0",,,,,,,,,,,"#N/A",,"#N/A",,,,,,,,,,,"#N/A",,"#N/A",,,,,,,,,,,"#N/A",,"#N/A",
54,"Girl","2000",7.333333333,20.1,115.5,15.0671839,15.80016259,4.007690829,0.6946043922,20.5024578112,19.5473677639307,"1",42.22222222,"1",2.67226504660925,9.416666667,27.0,125.6,17.115298795083,20.27441309,7.153642083,0.8669315437,28.2949867167,25.2823659350858,"#N/A",,"0",,,,,,,,,,,"#N/A",,"#N/A",,,,,,,,,,,"#N/A",,"#N/A",
55,"Boy","2000",7.583333333,25.4,130.5,14.91463719,20.98888005,4.795785797,0.9381494267,26.7228152737,17.9464092681878,"1",65.88888889,"1",3.13922842633998,9.666666667,31.0,139.2,15.9986457920465,25.44148993,6.076682087,1.168633723,32.68680574,18.5906268582364,"1",89.58333333,"1",3.5211512209576,16.27777778,63.2,183.0,18.87186837,50.29158906,10.44948585,2.419317287,63.160392197,16.5443650467014,"…
56,"Girl","2000",7.416666667,30.9,128.0,18.85986328,19.45824972,11.60159016,0.9926279013,32.0524677813,36.1956222502424,"1",64.44444444,"1",3.31193428840423,9.5,41.7,141.3,20.8858296407487,25.85332562,15.80053552,1.316945561,42.970806701,36.7703953755011,"1",101.5277778,"1",3.92706838927749,16.11388889,67.3,167.0,24.13137796,40.73286817,23.38593463,2.540621326,66.659424126,35.0827132646627,"1",16…
57,"Girl","2000",6.916666667,25.3,124.5,16.32231738,18.03090804,7.040203543,0.941906583,26.013018166,27.0641549476247,"1",55.88888889,"1",3.09961587991106,9.0,32.5,136.9,17.3410928943671,22.05458764,10.9116079,1.171431857,34.137627397,31.9635801665552,"1",78.75,"1",3.57068566800916,15.525,67.8,170.0,23.46020761,41.35605973,24.27605503,2.445902407,68.078017167,35.6591687599379,"1",139.555555555556…
58,"Boy","2000",7.25,27.2,131.0,15.8498922,23.03636539,4.607128018,0.9993945011,28.6428879091,16.0847189453138,"1",57.11111111,"1",2.47917195890597,,,,,,,,,,"#N/A",,"#N/A",,,,,,,,,,,"#N/A",,"#N/A",,,,,,,,,,,"#N/A",,"#N/A",
59,"Girl","2000",7.0,27.3,127.3,16.84635079,19.50381935,8.007692897,0.9729280667,28.4844403137,28.112516197654,"1",61.77777778,"1",3.16747077438451,9.083333333,33.8,137.7,17.8257913886661,23.88175699,10.38338345,1.156025281,35.421165721,29.3140647368476,"1",78.88888889,"1",3.30331176734748,15.72777778,58.2,164.0,21.63890541,37.29899857,18.41429344,2.108096906,57.821388916,31.846854226818,"1",142.…
60,"Girl","2000",7.5,26.0,127.5,15.99384852,20.76540224,5.493626377,0.9977446813,27.2567732983,20.1550870195726,"1",63.77777778,"1",3.07134805494623,9.583333333,33.0,138.5,17.2034041887683,25.61374472,7.622553723,1.251047309,34.487345752,22.1024655762555,"1",101.25,"1",3.95295577069373,16.21944444,65.3,164.5,24.13133655,44.14578399,17.80756565,2.47201815,64.42536779,27.6406115492352,"1",167.77777…
61,"Boy","2000",7.666666667,30.2,137.5,15.97355372,23.10967109,7.505603326,1.166579017,31.781853433,23.6160025777689,"1",82.0,"1",3.54829801257894,9.75,42.0,148.7,18.9944775817678,29.63648534,13.3045122,1.50498076,44.4459783,29.9341193711558,"1",109.5833333,"1",3.6975819515311,16.38888889,83.5,184.5,24.52978459,56.99119885,24.01324287,3.177161183,84.181602903,28.5255234420634,"1",217.5,"1",3.8163…
62,"Boy","2000",7.0,28.2,122.5,18.79216993,21.23825083,7.536767823,0.8666506233,29.6416692763,25.4262597451825,"1",63.77777778,"1",3.00296753675736,9.083333333,38.2,135.2,20.8982528622947,26.46720326,12.25856783,1.152714841,39.878485931,30.7398025371637,"0",79.30555556,"0",,,,,,,,,,,"#N/A",,"#N/A",,,,,,,,,,,"#N/A",,"#N/A",
63,"Girl","2000",7.416666667,22.8,121.0,15.57270678,18.14342286,4.739319526,0.8614784442,23.7442208302,19.9598864915041,"1",42.22222222,"1",2.32713653569115,9.5,27.6,131.4,15.9852102055142,21.70096926,6.379274293,1.062917479,29.143161032,21.8894384380451,"#N/A",,"0",,,,,,,,,,,"#N/A",,"#N/A",,18.025,58.1,168.5,20.4633306624167,41.287912,14.382101,2.294422,57.964435,24.8119402871778,"#N/A",108.8888…
64,"Girl","2000",7.416666667,31.9,122.0,21.43241064,17.94749236,14.78615016,0.9830779356,33.7167204556,43.8540580465743,"0",53.05555556,"0",,,,,,,,,,,"#N/A",,"#N/A",,,,,,,,,,,"#N/A",,"#N/A",,,,,,,,,,,"#N/A",,"#N/A",
65,"Girl","2000",7.5,36.2,133.6,20.2812937,22.67303935,13.71681586,1.100793737,37.490648947,36.5872990872771,"1",76.80555556,"1",3.38752799632926,9.583333333,45.4,145.5,21.4451884129852,25.84441965,19.52861005,1.414860085,46.787889785,41.7385997524958,"1",100.0,"1",3.86930723747167,16.18611111,71.5,171.0,24.45196813,43.76394778,24.88519745,2.579815808,71.228961038,34.9369092113024,"0",176.4444444…
66,"Girl","2000",7.0,22.0,125.0,14.08,17.49509237,5.206820231,0.7933125024,23.4952251034,22.1611847006587,"1",39.33333333,"1",2.24824953753588,9.083333333,27.2,136.2,14.6627249811864,21.4974307,6.525668088,0.9943443103,29.0174430983,22.4887770638286,"1",70.13888889,"1",3.26266379777189,15.65833333,54.4,169.5,18.93474648,38.3385662,14.16784695,2.056212004,54.562625154,25.9662120545191,"1",102.2222…
67,"Boy","2000",7.166666667,25.7,131.0,14.97581726,21.62384049,4.768740046,0.9850760881,27.3776566241,17.4183645864057,"0",50.88888889,"0",,9.25,30.9,141.4,15.4546673095275,26.40642328,5.129707915,1.20111498,32.737246175,15.6693323793292,"1",104.1666667,"1",3.94474729104623,,,,,,,,,,"#N/A",,"#N/A",,,,,,,,,,,"#N/A",,"#N/A",
68,"Girl","2000",7.5,33.2,127.0,20.58404117,20.77332091,13.41089814,0.99007422,35.17429327,38.1269867657529,"1",48.88888889,"1",2.35344599459134,9.583333333,45.5,138.0,23.8920394875026,26.18286227,19.51722155,1.230197056,46.930280876,41.5876938848262,"1",87.5,"1",3.34188062014352,16.20833333,61.0,163.0,22.95908766,38.90697563,20.23942253,2.231960034,61.378358194,32.9748516016489,"0",140.0,"0",,18…
69,"Girl","2000",7.083333333,24.3,122.5,16.19325281,15.83405038,9.281603935,0.8649551245,25.9806094395,35.725120138593,"1",39.0,"1",2.46304635036787,9.166666667,34.7,134.2,19.267458983078,19.81618796,14.09980717,1.106491214,35.022486344,40.259298073552,"1",75.83333333,"1",3.82683760787259,15.77222222,62.4,162.0,23.77686328,34.92618152,24.48507507,2.007280583,61.418537173,39.8659365673786,"1",117.…
70,"Boy","2000",7.083333333,39.3,138.5,20.48769044,25.36944623,15.05383038,1.366421394,41.789698004,36.022826435738,"1",76.94444444,"1",3.03295719356346,,,,,,,,,,"#N/A",,"#N/A",,15.81944444,98.4,189.0,27.5468212,59.85811069,32.78957528,3.662070579,96.309756549,34.0459538627506,"#N/A",,"0",,17.6527777777778,118.5,190.2,32.7564874430701,70.835776,43.980759,3.845803,118.662338,37.0637893549679,"1",2…
71,"Girl","2000",7.0,26.5,125.0,16.96,,,,,,"#N/A",,"0",,9.083333333,36.2,135.2,19.8041034977767,25.40056174,10.49220244,1.040396536,36.933160716,28.4086231359414,"1",108.4722222,"1",4.27046548459522,15.68611111,68.8,164.8,25.33226506,45.33998282,19.97820808,2.590635786,67.908826686,29.4191625079552,"1",162.222222222222,"1",3.57790656574012,17.4972222222222,72.9,165.6,26.5831758034026,49.144797,20…
72,"Girl","2000",7.666666667,23.0,123.7,15.03101945,17.39603629,5.803971108,0.8899149398,24.0899223378,24.0929423790332,"1",62.77777778,"1",3.60874033219208,9.75,29.3,133.1,16.5390861505757,20.81979917,8.874159058,1.09742928,30.791387508,28.8202636392867,"1",86.88888889,"1",4.17337785924474,16.40277778,53.4,163.0,20.09861116,34.71449675,16.90551371,2.117204207,53.737214667,31.4596017206334,"1",16…
73,"Girl","2000",7.666666667,28.3,127.8,17.32705396,21.69179104,6.923329968,1.087093895,29.702214903,23.3091370142256,"1",64.88888889,"1",2.99140300449806,9.75,37.0,140.0,18.8775510204082,26.86563547,10.28183983,1.468562217,38.616037517,26.6258282597576,"1",95.27777778,"1",3.5464553922945,16.33055556,68.3,164.0,25.39411065,42.77470301,21.101743,2.731721935,66.608167945,31.6804134553351,"1",163.11…
74,"Boy","2000",7.666666667,26.5,126.6,16.53402015,21.12553978,5.709639019,1.160595924,27.995774723,20.3946455330962,"1",69.7777777777778,"1",3.30300567485797,9.75,32.4,140.1,16.50702236243,26.23002171,7.053325719,1.519685828,34.803033257,20.2664108812451,"1",100.1388889,"1",3.81772039715174,16.36944444,64.1,178.5,20.11785106,52.25064992,9.714116442,3.215336487,65.180102849,14.9034997144823,"1",2…
75,"Girl","2000",7.5,24.2,126.0,15.24313429,17.83567507,6.24197349,0.9346076861,25.0122562461,24.9556594518468,"1",51.33333333,"1",2.87812673916357,9.583333333,28.5,137.0,15.1846129255688,22.30519313,6.452428215,1.184107694,29.941729039,21.5499519302827,"1",89.77777778,"1",4.02497199897592,,,,,,,,,,"#N/A",,"#N/A",,17.9972222222222,74.8,169.7,25.9739447998114,40.599767,31.234984,2.526176,74.360927…
76,"Boy","2000",7.0,20.0,119.8,13.93530118,16.88447121,3.275991127,0.8015837577,20.9620460947,15.6282030494547,"1",42.66666667,"1",2.52697677880076,9.083333333,25.0,131.0,14.5679156226327,21.04365496,3.972331123,0.9930769962,26.0090630792,15.2728728093891,"1",53.22222222,"1",2.52913395135804,,,,,,,,,,"#N/A",,"#N/A",,,,,,,,,,,"#N/A",,"#N/A",
77,"Boy","2000",7.666666667,23.3,126.9,14.46880544,19.57698531,3.932747762,0.9711284873,24.4808615593,16.0645807030676,"1",50.11111111,"1",2.55969498451853,9.75,29.1,137.0,15.5042889871597,23.09614806,5.971703061,1.212818003,30.280669124,19.7211727275436,"1",87.0,"1",3.76686189290042,16.35,57.1,170.5,19.64207394,49.0162,6.087146572,2.898734205,58.002080777,10.4947037941676,"1",208.888888888889,"1…
78,"Girl","2000",7.416666667,34.4,133.5,19.30171555,22.91461227,12.50785349,1.118470603,36.540936363,34.2297016303747,"1",59.16666667,"1",2.58204965341969,9.5,46.2,147.7,21.1778069418284,29.37310515,17.68924478,1.515768192,48.578118122,36.4140182120166,"1",107.5,"1",3.65981054611109,,,,,,,,,,"#N/A",,"#N/A",,17.9111111111111,66.8,172.8,22.3711848422497,43.702258,20.118792,2.844829,66.665879,30.178…
79,"Boy","2000",7.333333333,29.1,122.7,19.32875421,21.3659062,8.506603112,0.9960730375,30.8685823495,27.5574790435356,"1",78.6666666666667,"1",3.68187831259255,9.416666667,39.7,134.6,21.9129267501087,25.26277444,15.12834503,1.374009307,41.765128777,36.2224311836222,"1",110.1388889,"1",4.35973052609815,16.04166667,72.2,177.5,22.91608808,58.28754549,11.35337076,3.298658454,72.939574704,15.565446886…
80,"Boy","2000",7.0,29.7,126.7,18.5013415,21.75782286,8.097575151,0.9964507513,30.8518487623,26.2466447744778,"0",51.44444444,"0",,9.083333333,36.2,140.8,18.2601045971074,26.61660832,9.570582552,1.278317025,37.465507897,25.5450495381282,"1",126.3888889,"1",4.74849715562858,15.67222222,77.0,176.5,24.71731576,54.67044478,19.84162912,2.762175322,77.274249222,25.6768966632044,"0",0.0,"0",,,,,,,,,,,"#…
81,"Boy","2000",6.916666667,23.5,125.2,14.99198726,,,,,,"1",62.44444444,"1",,9.0,29.2,135.1,15.9982380022803,24.63528948,4.57515875,0.9259202885,30.1363685185,15.1815197879314,"1",109.1111111,"1",4.4290573970556,15.57777778,60.5,179.5,18.77701135,52.08426548,5.685110954,2.702766075,60.472142509,9.40120643675539,"1",254.166666666667,"1",4.87991266314901,17.3111111111111,65.9,183.0,19.6781032577861…
82,"Girl","2000",7.416666667,23.7,124.3,15.33931934,18.74520704,5.248516079,0.914884308,24.908607427,21.0710939757748,"1",51.66666667,"1",2.75626012344113,9.5,31.1,135.3,16.9888818420537,24.31524236,6.843146153,1.214871971,32.373260484,21.1382667383229,"1",86.80555556,"1",3.57000577147445,,,,,,,,,,"#N/A",,"#N/A",,,,,,,,,,,"#N/A",,"#N/A",
83,"Girl","2000",7.666666667,34.9,129.2,20.90741788,19.03454172,15.48848623,1.006373901,35.529401851,43.5934336720731,"0",56.94444444,"0",,9.75,40.1,139.5,20.6061073213345,22.76699093,17.51687716,1.301619828,41.585487918,42.1225721687828,"1",94.30555556,"1",4.14220552245812,16.35277778,69.2,164.5,25.57256492,39.54050383,27.25330096,2.298301893,69.092106683,39.4448834583092,"0",,"0",,18.0722222222…
84,"Girl","2000",7.166666667,22.1,123.2,14.56031793,17.89095254,4.63204577,0.8535576963,23.3765560063,19.8149195662169,"1",47.0,"1",2.62702614044272,9.25,27.1,133.5,15.2057119611721,21.4392112,6.202316783,1.097386939,28.738914922,21.5815969386236,"1",80.66666667,"1",3.76257624021167,,,,,,,,,,"#N/A",,"#N/A",,,,,,,,,,,"#N/A",,"#N/A",
85,"Boy","2000",7.0,21.6,119.3,15.17654325,17.38732088,4.073288571,0.8442942524,22.3049037034,18.2618523046082,"1",45.33333333,"1",2.60726385869748,,,,,,,,,,"#N/A",,"#N/A",,15.70555556,53.0,176.0,17.11002066,43.29199496,8.013416982,2.437248905,53.742660847,14.9107187022492,"1",187.5,"1",4.33105474056444,17.5527777777778,57.5,180.8,17.5902087085911,43.973711,10.883244,2.665214,57.522169,18.9200862…
86,"Boy","2000",7.583333333,26.3,127.1,16.28038412,19.28293091,7.2067991,0.918999124,27.408729134,26.2938097741281,"1",44.77777778,"1",2.32214583918768,9.666666667,31.6,139.0,16.3552611148491,23.44885206,8.496493271,1.17570902,33.121054351,25.6528466182221,"1",77.5,"1",3.30506584295453,,,,,,,,,,"#N/A",,"#N/A",,,,,,,,,,,"#N/A",,"#N/A",
87,"Girl","2000",7.0,24.5,127.1,15.1661373,20.83474771,4.071399807,1.03745926,25.943606777,15.6932682567848,"1",68.33333333,"1",3.27977733549431,9.083333333,31.4,140.9,15.8164008017001,26.63657534,5.150325959,1.360784544,33.147685843,15.5375128851947,"1",108.6111111,"1",4.0775178382973,15.71111111,57.0,174.0,18.8267935,46.19233588,8.959507883,2.759646908,57.911490671,15.4710365407441,"0",190.0,"0…
88,"Girl","3000",6.833333333,19.3,122.0,12.96694437,14.99183165,4.46603756,0.7062968517,20.1641660617,22.1483871256289,"1",60.66666667,"1",4.04664807385294,8.833333333,23.1,126.1,14.527196358013,17.40166341,5.292102211,0.8641770415,23.5579426625,22.4641951413867,"#N/A",,"0",,15.41944444,40.9,161.5,15.68116248,28.48199366,10.39343408,1.651760902,40.527188642,25.6455836890419,"1",99.7777777777778,"…
89,"Girl","3000",7.75,32.0,142.7,15.714553,23.55287985,8.384451737,1.162348434,33.099680021,25.3309147752501,"1",67.77777778,"1",2.8776853706066,9.75,40.2,149.7,17.9383483064994,29.01264136,11.19240463,1.505221944,41.710267934,26.8336915210188,"1",100.4166667,"1",3.46113493955933,16.24444444,63.5,176.5,20.3837604,48.34914297,14.82662647,2.764945204,65.940714644,22.4847828083845,"1",189.3333333333…
90,"Girl","3000",7.75,27.3,132.2,15.62067284,18.33731593,9.317078031,0.9450444749,28.5994384359,32.5778355819202,"1",51.77777778,"1",2.82362904023981,,,,,,,,,,"#N/A",,"#N/A",,,,,,,,,,,"#N/A",,"#N/A",,18.2305555555556,55.2,169.0,19.3270543748468,33.765248,18.749005,2.301013,54.815266,34.20398434261,"1",135.111111111111,"1",4.00148434008573
91,"Boy","3000",7.0,22.0,125.2,14.0350519,18.6707724,3.262588582,0.8252299931,22.7585909751,14.3356352138389,"1",50.0,"1",2.67798240634115,9.0,28.5,132.0,16.3567493112948,23.78320854,4.488847104,1.059641398,29.331697042,15.3037415379425,"1",83.22222222,"1",3.49920079454511,,,,,,,,,,"#N/A",,"#N/A",,,,,,,,,,,"#N/A",,"#N/A",
92,"Boy","3000",7.25,26.8,131.8,15.42779905,22.6475975,4.275893966,1.08488808,28.008379546,15.2664810864099,"1",81.2222222222222,"1",3.58635048252788,9.25,31.9,139.0,16.5105325811293,27.53140673,4.901354908,1.316549536,33.749311174,14.5228294667416,"1",121.9444444,"1",4.42928491071695,15.77222222,77.8,180.0,24.01234568,63.02390159,12.07602324,3.454149077,78.554073907,15.3728796475874,"1",302.7777…
93,"Boy","3000",7.75,29.9,134.5,16.52824035,24.22298728,6.495319782,1.2297106,31.948017662,20.3309008111816,"0",78.77777778,"0",,9.75,38.2,141.1,19.1870998397224,29.06942588,9.251842716,1.515771893,39.837040489,23.2242219864567,"1",125.1388889,"1",4.3048283587223,16.26388889,75.5,178.5,23.69575281,57.09572439,16.44872713,3.349122858,76.893574378,21.3915496360462,"0",0.0,"0",,,,,,,,,,,"#N/A",,"#N/…
94,"Girl","3000",7.333333333,23.4,133.2,13.18886454,18.52422077,4.847527086,0.8464327664,24.2181806224,20.0160662833458,"#N/A",,"0",,9.333333333,29.6,139.0,15.3201180063144,,,,,,"0",61.80555556,"0",,15.85833333,60.2,169.0,21.07769336,38.88282498,18.8974525,2.322433113,60.102710593,31.4419305112022,"1",121.555555555556,"1",3.12620175149517,17.7166666666667,63.4,169.4,22.0933944235436,38.955209,22.…
95,"Boy","3000",7.25,26.8,132.5,15.26521894,20.91759187,5.725010706,1.035282781,27.677885357,20.6844223543692,"#N/A",,"0",,,,,,,,,,,"#N/A",,"#N/A",,,,,,,,,,,"#N/A",,"#N/A",,,,,,,,,,,"#N/A",,"#N/A",
96,"Boy","3000",7.416666667,26.2,136.0,14.16522491,21.48230756,4.832340076,1.044630428,27.359278064,17.6625277344526,"1",90.88888889,"1",4.23087178303111,9.416666667,34.1,144.1,16.4220139746042,,,,,,"1",102.9166667,"1",,15.91944444,69.4,188.5,19.53155232,55.63169098,10.33274975,3.282024108,69.246464838,14.9217000090519,"1",250.0,"1",4.49384147050063,17.7388888888889,75.6,190.6,20.8101879633432,59…
97,"Girl","3000",7.083333333,21.2,128.4,12.85895906,16.84485296,4.80108251,0.7554581761,22.4013936461,21.4320706374259,"1",46.11111111,"1",2.73740063029912,9.083333333,26.6,132.8,15.0829220496444,20.55949126,6.380464662,0.9167281642,27.8566840862,22.9046093291514,"1",62.88888889,"1",3.05887378703553,,,,,,,,,,"#N/A",,"#N/A",,17.5472222222222,58.0,169.2,20.2594325123373,39.223033,16.378255,2.142971…
98,"Girl","3000",7.25,25.8,130.8,15.08009988,19.30799237,6.50618303,0.97890404,26.79307944,24.2830729650537,"1",62.0,"1",3.21110547445281,9.25,32.0,136.2,17.2502646837487,23.05843871,8.76218523,1.195492125,33.016116065,26.5391156632403,"1",83.33333333,"1",3.61400589077438,15.75555556,62.1,165.0,22.80991736,41.04927958,17.87110673,2.475881067,61.396267377,29.1078065385695,"1",175.111111111111,"1",…
99,"Boy","3000",6.916666667,27.4,134.8,15.07893879,21.37429083,5.98010228,0.9058339752,28.2602270852,21.1608429825102,"1",40.11111111,"1",1.87660547098488,8.916666667,35.4,143.3,17.2389528261413,26.99361102,9.05878398,1.195362812,37.247757812,24.320347081621,"1",104.3055556,"1",3.86408307961163,15.48333333,74.4,186.0,21.50537634,53.07928504,17.47756744,2.460617994,73.017470474,23.9361447699334,"1…
100,"Girl","3000",7.0,21.1,132.2,12.07312077,17.71005108,3.792230113,0.816593325,22.318874518,16.9911350589905,"1",50.0,"1",2.82325554986485,9.0,24.7,139.2,12.7473080988242,21.26154124,3.835143356,0.9713384245,26.0680230205,14.7120606460414,"1",70.44444444,"1",3.31323320566576,15.55277778,46.1,168.5,16.23682519,33.38404828,11.0247423,1.823673822,46.232464402,23.8463219354646,"1",110.888888888889,…
101,"Girl","3000",7.666666667,18.1,121.5,12.26100357,14.10335421,4.365996904,0.7158025845,19.1851536985,22.7571640687005,"1",46.11111111,"1",3.26951379249235,9.666666667,22.2,126.8,13.8074814158764,16.79122273,5.83342482,0.8875391687,23.5121867187,24.8102181638447,"#N/A",,"0",,16.2,47.6,162.5,18.0260355,30.13452527,15.76189424,1.848831596,47.745251106,33.0124857967691,"1",125.111111111111,"1",4.1…
102,"Boy","3000",7.75,23.9,127.6,14.67900276,18.07217185,5.814647027,0.8363120495,24.7231309265,23.5190560786435,"1",55.0,"1",3.04335308763678,9.75,28.7,138.0,15.0703633690401,21.19172433,7.578184066,1.001599758,29.771508154,25.454484961931,"1",68.0,"1",3.20879976263829,,,,,,,,,,"#N/A",,"#N/A",,,,,,,,,,,"#N/A",,"#N/A",
103,"Girl","3000",7.5,34.0,135.9,18.40941566,22.24007486,12.01981358,1.21888605,35.47877449,33.8788860460439,"1",67.77777778,"1",3.04755169245865,9.5,45.4,142.5,22.357648507233,29.05008872,17.78228603,1.573943533,48.406318283,36.73546483341,"1",91.80555556,"1",3.16025043657767,,,,,,,,,,"#N/A",,"#N/A",,,,,,,,,,,"#N/A",,"#N/A",
104,"Boy","3000",7.333333333,24.2,128.3,14.70151371,20.03076843,3.793598364,1.118533917,24.942900711,15.2091306779207,"1",63.88888889,"1",3.18953759129449,9.333333333,30.2,134.7,16.6445382490938,25.46354917,4.556471833,1.439249426,31.459270429,14.4837174253085,"1",101.5277778,"1",3.98718093546894,15.81388889,69.3,173.0,23.15479969,54.25625044,11.62514927,3.402693306,69.284093016,16.7789585804571,…
105,"Boy","3000",7.333333333,27.2,129.0,16.34517156,,,,,,"#N/A",,"0",,9.333333333,31.8,138.2,16.6498771678873,,,,,,"#N/A",,"0",,15.83888889,88.7,175.5,28.79846754,56.03964359,29.4299301,2.612156246,88.081729936,33.4120709497687,"1",155.0,"1",2.76589910410599,17.7027777777778,86.6,177.0,27.6421207188228,57.485255,25.918937,2.781755,86.185947,30.073275170951,"1",166.388888888889,"1",2.89446204750921
106,"Girl","3000",6.833333333,21.3,119.5,14.91570526,,,,,,"#N/A",,"0",,8.833333333,24.6,128.7,14.8517631035114,,,,,,"#N/A",,"0",,,,,,,,,,,"#N/A",,"#N/A",,17.3416666666667,53.5,167.9,18.9780851005714,38.670178,12.487192,2.305524,53.462894,23.356745334437,"1",147.333333333333,"1",3.80999884027772
107,"Girl","3000",7.583333333,23.1,127.9,14.12117681,,,,,,"1",62.33333333,"1",,9.583333333,27.7,133.4,15.5656804281517,,,,,,"1",90.44444444,"1",,16.06111111,56.3,164.0,20.93248067,37.67044275,15.82001116,2.228278319,55.718732229,28.3926258317955,"1",160.0,"1",4.24736181259776,17.875,59.8,165.2,21.9119535202763,41.321611,15.926682,2.238932,59.487225,26.7732811540629,"1",164.444444444444,"1",3.9796…
108,"Boy","3000",7.083333333,26.9,135.8,14.58655521,21.67824385,5.165472872,1.09947707,27.943193792,18.4856209009253,"1",98.11111111,"1",4.52578685749953,9.083333333,32.3,142.5,15.906432748538,26.91652513,5.533475208,1.358787333,33.808787671,16.3669731723224,"1",129.4444444,"1",4.80910681355844,15.61944444,68.9,184.0,20.35089792,55.82835111,9.450923689,3.070293693,68.349568492,13.8273348281726,"1…
109,"Girl","3000",7.083333333,23.8,129.0,14.30202512,17.50354638,5.961473029,0.9386971298,24.4037165388,24.4285456255064,"1",51.44444444,"1",2.93908693262194,9.083333333,29.0,135.7,15.7484676469454,21.57297376,7.876944003,1.171081696,30.620999459,25.7239938021841,"1",80.11111,"1",3.71349406397275,15.62222222,56.0,163.5,20.94847983,38.54647874,14.79276331,2.340381598,55.679623648,26.5676424171221,…
110,"Boy","3000",7.666666667,32.2,131.0,18.76347532,,,,,,"#N/A",,"0",,9.666666667,39.9,137.9,20.9818782830198,,,,,,"#N/A",,"0",,16.19444444,82.6,175.0,26.97142857,58.16823877,21.26791924,3.038297603,82.474455613,25.787280536651,"0",252.5,"0",,,,,,,,,,,"#N/A",,"#N/A",
111,"Girl","3000",7.666666667,33.5,137.5,17.71900826,23.13464591,10.72632665,1.166224101,35.027196661,30.6228521620256,"1",61.8055555555556,"1",2.67155831111467,9.666666667,39.0,143.4,18.9655876706173,26.99927189,12.69228872,1.413972433,41.105533043,30.8773242442149,"1",87.08333333,"1",3.22539562121503,16.20555556,75.8,174.5,24.89306328,47.748259,24.90022162,2.789897343,75.438377963,33.0073661342…
112,"Boy","3000",7.166666667,25.8,132.1,14.78475291,21.08965929,4.752226682,1.018173731,26.860059703,17.6925395347101,"1",83.22222222,"1",3.94611506405232,9.166666667,29.9,137.9,15.7232621719872,25.22006025,5.106990647,1.242141219,31.569192116,16.1771344297774,"1",110.4166667,"1",4.3781285851607,15.69722222,58.8,176.0,18.98243802,49.47293067,7.427798469,2.570904409,59.471633548,12.4896493098764,"…
113,"Boy","3000",7.666666667,31.3,136.4,16.82347073,22.43183424,8.829090467,1.096974683,32.35789939,27.2857343444506,"1",81.25,"1",3.62208453979731,9.666666667,36.8,144.1,17.7222907409218,26.66319753,10.82615164,1.311342127,38.800691297,27.90195555314,"1",96.9444444444444,"1",3.63588966909793,16.15555556,64.0,180.5,19.64380261,53.92427768,8.811308691,2.961126483,65.696712854,13.4120997965023,"1",…
114,"Girl","3000",7.25,25.1,127.7,15.39188915,20.11572677,5.633087197,0.9443420944,26.6931560614,21.1031141617075,"1",85.55555556,"1",4.25316751108367,9.25,30.7,133.7,17.1741622281434,24.83153273,6.215366657,1.179540379,32.226439766,19.2865445334034,"1",108.3333333,"1",4.36273243693564,15.81944444,58.2,165.5,21.24843694,43.96721331,11.23890311,2.618619541,57.824735961,19.4361511958828,"#N/A",,"0"…
115,"Boy","3000",7.5,25.1,126.0,15.81002771,,,,,,"#N/A",,"0",,,,,,,,,,,"#N/A",,"#N/A",,16.025,62.4,176.0,20.1446281,53.03777774,8.017791957,2.800535618,63.856105315,12.55603033954,"1",185.555555555556,"1",3.4985544919544,17.8916666666667,72.0,177.7,22.8011966828059,59.145831,10.426703,3.077071,72.649605,14.3520436208841,"1",208.611111111111,"1",3.52706365916325
116,"Girl","3000",6.833333333,20.6,121.4,13.97751113,,,,,,"1",44.88888889,"1",,,,,,,,,,,"#N/A",,"#N/A",,15.39722222,58.8,160.0,22.96875,39.46880422,18.11467016,2.059053813,59.642528193,30.3720695765644,"1",147.333333333333,"1",3.73290593026568,,,,,,,,,,"#N/A",,"#N/A",
117,"Girl","3000",7.25,24.6,129.8,14.60110494,18.97162572,5.752103901,0.8844294131,25.6081590341,22.4619969492554,"1",65.44444444,"1",3.44959601279758,9.25,31.5,141.5,15.732497596424,23.25833951,8.724816967,1.139783829,33.122940306,26.3407079395652,"1",75.13888889,"1",3.23062138024487,15.76388889,62.7,169.0,21.95301285,41.22170735,19.21920138,2.298431172,62.739339902,30.6334134372799,"1",165.5555…
118,"Boy","3000",6.833333333,24.9,130.2,14.68849767,21.12058469,4.061398574,0.9926514795,26.1746347435,15.5165434543784,"1",83.8888888888889,"1",3.97190182564443,8.833333333,31.9,137.2,16.9465953811762,26.03405463,6.74328935,1.329247927,34.106591907,19.7712200866836,"1",108.4722222,"1",4.1665512246027,15.36666667,64.7,174.0,21.3700621,48.20412369,13.28614078,2.60780862,64.09807309,20.727831804467…
119,"Boy","3000",7.25,22.5,123.0,14.87209994,,,,,,"#N/A",,"0",,,,,,,,,,,"#N/A",,"#N/A",,,,,,,,,,,"#N/A",,"#N/A",,,,,,,,,,,"#N/A",,"#N/A",
120,"Girl","3000",7.0,30.4,135.2,16.63107034,23.23668087,7.523532712,1.066218854,31.826432436,23.6392587423335,"1",68.19444444,"1",2.93477561711678,9.0,41.0,142.7,20.1342710338064,29.58726944,12.00538438,1.449965969,43.042619789,27.8918533278221,"1",108.4722222,"1",3.66617887534268,15.50833333,67.9,174.0,22.42700489,51.30349643,13.78890303,2.903948454,67.996347914,20.278887694733,"0",208.22222222…
121,"Boy","3000",7.0,24.2,127.2,14.95688462,20.04150861,4.339152396,1.049003664,25.42966467,17.0633488577575,"1",68.33333333,"1",3.40959029880136,9.0,28.6,133.5,16.0473565346687,24.40995304,4.620001876,1.266107228,30.296062144,15.2495128048018,"#N/A",,"0",,15.48333333,51.8,165.5,18.91183907,40.35689607,9.204244042,2.291375357,51.852515469,17.7508149002005,"1",204.444444444444,"1",5.06591101778071…
122,"Boy","3000",7.5,26.8,126.2,16.82736381,21.50025605,6.063414135,0.9714808057,28.5351509907,21.2489295640179,"1",76.33333333,"1",3.55034531460847,9.5,34.4,138.2,18.0111878797272,26.0837404,8.739136052,1.235672164,36.058548616,24.2359617550504,"1",108.3333333,"1",4.15328981345022,16.02222222,66.7,177.0,21.29017843,55.66557487,8.936530756,2.972599686,67.574705312,13.2246684831832,"1",267.5,"1",4…
123,"Boy","3000",7.083333333,26.1,125.0,16.704,21.7085131,4.943691306,0.9771691989,27.6293736049,17.8928823240613,"1",84.22222222,"1",3.87968636230549,9.083333333,32.4,137.0,17.2625073259097,26.78358559,6.133361164,1.239012732,34.155959486,17.9569283261212,"1",100.1388889,"1",3.73881564749823,15.61388889,69.7,182.0,21.04214467,60.52125575,6.780853276,3.155383612,70.457492638,9.62403432497805,"1",…
124,"Girl","3000",7.583333333,26.6,130.4,15.64323083,18.50273367,8.265918465,0.8988890449,27.6675411799,29.8758693851879,"1",60.66666667,"1",3.27879478524645,9.583333333,36.1,137.9,18.9836041608274,,,,,,"1",92.22222222,"1",,16.09722222,72.6,165.5,26.50578217,41.95389711,27.52609088,2.470163719,71.950151709,38.2571686454927,"1",166.666666666667,"1",3.97261465912641,17.9305555555556,80.3,168.1,28.4…
125,"Boy","3000",7.25,25.9,130.7,15.16172408,22.3844509,3.642253355,1.055007479,27.081711734,13.4491253388068,"0",66.0,"0",,9.25,33.5,141.8,16.6606655115272,,,,,,"#N/A",,"0",,15.74444444,76.6,187.0,21.90511596,63.68260373,9.13317293,3.834008921,76.649785581,11.9154578982461,"1",295.833333333333,"1",4.64543401189437,17.6305555555556,80.4,188.5,22.6273315086998,66.268716,9.887018,4.121869,80.277603…
126,"Boy","3000",6.833333333,27.6,126.8,17.16605798,19.47670494,8.174785746,0.9771155102,28.6286061962,28.554606151539,"1",63.77777778,"1",3.27456712911522,8.833333333,32.2,131.2,18.7063132064248,24.32849683,8.210760397,1.222446344,33.761703571,24.3197455357458,"1",83.47222222,"1",3.43104725307437,15.34444444,64.1,171.5,21.7936404,47.91922916,13.38223571,2.762020769,64.063485639,20.8890221575038,…
127,"Boy","3000",7.666666667,27.7,129.0,16.64563428,,,,,,"#N/A",,"0",,9.666666667,32.7,138.0,17.1707624448645,,,,,,"#N/A",,"0",,,,,,,,,,,"#N/A",,"#N/A",,,,,,,,,,,"#N/A",,"#N/A",
128,"Girl","3000",7.583333333,27.8,129.0,16.70572682,19.66348301,8.828165502,1.056012633,29.547661145,29.8777133617355,"1",67.0,"1",3.40733124268608,9.583333333,33.4,137.5,17.6661157024793,22.65434483,11.2840367,1.315888543,35.254270073,32.0075743353485,"1",85.5555555555556,"1",3.7765627828821,16.06666667,53.7,171.0,18.36462501,36.20944884,14.28961332,2.336211558,52.835273718,27.0455934349249,"1"…
129,"Girl","4000",7.416666667,23.8,123.5,15.60425511,19.73462632,4.640414096,0.8651522867,25.2401927027,18.3850184927614,"1",69.22222222,"1",3.50765305091422,9.416666667,27.8,135.0,15.2537722908093,23.42893146,5.079629618,1.065428191,29.573989269,17.1760041291574,"1",90.44444444,"1",3.86037428102152,,,,,,,,,,"#N/A",,"#N/A",,17.8888888888889,62.6,164.7,23.0774136633772,43.566717,16.785018,2.360743…
130,"Boy","4000",6.833333333,21.9,118.8,15.5171241,16.9368805,4.28764779,0.8282916461,22.0528199361,19.442628210015,"0",47.11111111,"0",,8.833333333,27.5,131.4,15.9272927772334,22.72117056,5.363534104,1.046631454,29.131336118,18.4115623199511,"0",68.22222222,"0",,15.30833333,73.1,171.0,24.99914504,50.01210518,20.43649692,2.66610153,73.11470363,27.9512818973045,"1",210.555555555556,"1",4.210091832…
131,"Boy","4000",7.666666667,30.4,136.0,16.43598616,25.16545512,6.064813028,1.193135369,32.423403517,18.7050474970036,"1",81.52777778,"1",3.23967030960654,9.666666667,36.2,147.3,16.6841112415421,30.11098372,6.40685816,1.450761149,37.968603029,16.8740950387522,"1",126.9444444,"1",4.21588499334488,,,,,,,,,,"#N/A",,"#N/A",,,,,,,,,,,"#N/A",,"#N/A",
132,"Boy","4000",6.833333333,31.1,126.9,19.31243988,20.13527057,10.35223392,1.058607763,31.546112253,32.8161956597853,"1",40.41666667,"1",2.00725719227323,,,,,,,,,,"#N/A",,"#N/A",,,,,,,,,,,"#N/A",,"#N/A",,,,,,,,,,,"#N/A",,"#N/A",
133,"Girl","4000",6.916666667,22.6,119.4,15.85257387,17.90739034,5.421957705,0.8015613462,24.1309093912,22.4689323435828,"1",47.22222222,"1",2.63702422985213,8.916666667,28.5,131.4,16.5064670600418,21.04709409,7.279996124,0.9777438565,29.3048340705,24.8423045374909,"1",68.66666667,"1",3.26252481109139,15.425,53.5,157.0,21.70473447,37.17235335,13.11347793,1.880163989,52.165995269,25.13798090572,"1…
134,"Girl","4000",7.666666667,29.4,129.4,17.55815092,22.50483176,7.7390689,1.162413223,31.406313883,24.6417612994344,"0",63.11111111,"0",,,,,,,,,,,"#N/A",,"#N/A",,,,,,,,,,,"#N/A",,"#N/A",,18.1333333333333,66.0,164.3,24.4494339400374,42.732808,20.409583,2.542049,65.68444,31.0721732574716,"1",145.333333333333,"1",3.40097784665433
135,"Girl","4000",7.0,22.0,122.5,14.6605581,16.95056047,5.88256331,0.7875786508,23.6207024308,24.9042691564053,"0",29.11111111,"0",,,,,,,,,,,"#N/A",,"#N/A",,,,,,,,,,,"#N/A",,"#N/A",,17.375,68.8,164.0,25.58001189768,36.987151,28.826583,2.151651,67.965385,42.4136242294515,"#N/A",120.0,"0",
136,"Girl","4000",7.25,28.6,133.1,16.1439544,21.72700615,7.052158855,1.058957351,29.838122356,23.6347273158156,"1",71.88888889,"1",3.30873422659753,9.25,34.2,145.8,16.0883334180088,26.245302,8.913783218,1.297209028,36.456294246,24.4506014732368,"1",103.75,"1",3.95308844226673,,,,,,,,,,"#N/A",,"#N/A",,,,,,,,,,,"#N/A",,"#N/A",
137,"Girl","4000",7.083333333,25.4,129.8,15.07593762,20.56549518,5.047189728,0.9783717712,26.5910566792,18.9807790976129,"1",49.44444444,"1",2.40424283525567,9.083333333,32.8,142.2,16.2208889442773,25.01937185,7.620087816,1.280803626,33.920263292,22.464707158677,"1",83.61111111,"1",3.3418549279046,15.63611111,60.3,167.5,21.49253731,39.29745603,18.14297002,2.457165917,59.897591967,30.2899823251587…
138,"Boy","4000",6.833333333,33.0,130.3,19.43681533,23.4017729,9.632056212,1.114632773,34.148461885,28.2064130573066,"0",39.30555556,"0",,8.833333333,43.2,144.3,20.7467982935758,29.33179776,14.7658997,1.415788376,45.513485836,32.4429109939115,"0",94.16666667,"0",,15.39444444,70.0,185.5,20.34277577,57.08262273,9.558859398,2.978228014,69.619710142,13.7301051361795,"1",276.944444444444,"1",4.8516419…
139,"Girl","4000",6.916666667,23.5,120.2,16.26518199,18.28537206,5.443199382,0.8078526315,24.5364240735,22.1841592144586,"1",53.22222222,"1",2.91064475173714,8.916666667,29.4,132.4,16.7714789021641,22.96124657,7.393226216,1.017298434,31.37177122,23.5664928325332,"1",60.0,"1",2.61309854484961,15.46666667,52.5,158.0,21.03028361,37.11755922,13.99987842,1.824549802,52.941987442,26.4438097178301,"1",1…
140,"Girl","4000",7.666666667,29.4,132.8,16.67059805,22.52133615,6.875948361,1.066393118,30.463677629,22.5709726998109,"1",89.02777778,"1",3.95304155965897,9.666666667,37.8,150.5,16.6885575214402,29.56833527,8.950957636,1.447933025,39.967225931,22.3957440815459,"1",92.91666667,"1",3.14243821376962,16.24166667,57.5,167.5,20.49454221,38.50003814,17.13565583,2.504559833,58.140253803,29.4729635822742…
141,"Boy","4000",7.333333333,26.9,127.3,16.59951781,21.74249905,5.62321433,0.9307429924,28.2964563724,19.8725036661651,"1",84.11111111,"1",3.86851166080653,,,,,,,,,,"#N/A",,"#N/A",,,,,,,,,,,"#N/A",,"#N/A",,17.7222222222222,86.9,189.5,24.1992188859727,65.480979,19.113358,2.985654,87.579991,21.8238866911964,"1",217.222222222222,"1",3.31733314833643
142,"Boy","4000",7.333333333,27.5,127.3,16.96976728,21.77105482,5.986760042,1.148710054,28.906524916,20.7107566869315,"1",73.11111111,"1",3.35817955144904,9.333333333,34.5,138.2,18.0635459840287,27.04320371,7.827022333,1.415200619,36.285426662,21.570704971748,"1",111.3888889,"1",4.11892356003704,15.88055556,71.3,178.5,22.37757848,55.14204818,13.51295793,2.969457051,71.624463161,18.8664002962579,"…
143,"Girl","4000",7.5,22.4,118.0,16.08733123,17.62838017,5.206943566,0.8715682628,23.7068919988,21.9638388965688,"1",71.33333333,"1",4.04650527400102,,,,,,,,,,"#N/A",,"#N/A",,,,,,,,,,,"#N/A",,"#N/A",,17.7916666666667,55.0,157.4,22.2000132392806,38.842372,13.811068,2.267107,54.920547,25.1473606044018,"1",200.444444444444,"1",5.16045838921588
144,"Boy","4000",7.0,25.5,127.0,15.81003162,20.91002435,5.166089335,0.88090138,26.957015065,19.1641742327305,"1",66.0,"1",3.15638082937001,,,,,,,,,,"#N/A",,"#N/A",,,,,,,,,,,"#N/A",,"#N/A",,,,,,,,,,,"#N/A",,"#N/A",
145,"Boy","4000",7.25,20.7,117.6,14.96772178,16.53830816,4.437148288,0.801155798,21.776612246,20.3757510023857,"1",51.55555556,"1",3.11734157213817,,,,,,,,,,"#N/A",,"#N/A",,,,,,,,,,,"#N/A",,"#N/A",,17.6611111111111,62.5,178.9,19.5280705860077,49.282619,10.949796,2.460336,62.692751,17.4658087663118,"1",200.0,"1",4.05822588284117
146,"Girl","4000",7.666666667,28.8,124.0,18.73048907,19.86791962,9.212646387,0.9819476038,30.0625136108,30.6449637121839,"1",64.66666667,"1",3.25482828131152,,,,,,,,,,"#N/A",,"#N/A",,,,,,,,,,,"#N/A",,"#N/A",,18.1416666666667,69.4,167.0,24.8843630105059,42.945638,23.713221,2.44605,69.104909,34.3148140170476,"1",186.666666666667,"1",4.34658035972517
147,"Girl","4000",6.916666667,22.5,118.6,15.99606426,17.05257352,5.316769929,0.8113790692,23.1807225182,22.9361700215583,"1",45.44444444,"1",2.66496106213533,8.916666667,25.3,131.2,14.6978175193337,20.36023938,5.756139795,1.027831201,27.144210376,21.205773589529,"#N/A",,"0",,15.46388889,48.0,160.0,18.75,33.37064387,12.7221264,2.065492375,48.158262645,26.4173284110798,"1",138.222222222222,"1",4.14…
148,"Boy","4000",7.5,23.2,124.2,15.03989462,18.82604722,4.301151841,0.8862193976,24.0134184586,17.9114516678054,"1",66.66666667,"1",3.54119300195827,,,,,,,,,,"#N/A",,"#N/A",,16.06944444,73.8,175.0,24.09795918,46.74141303,24.24865483,2.474974889,73.465042749,33.0070655683789,"1",171.666666666667,"1",3.67268885423909,,,,,,,,,,"#N/A",,"#N/A",
149,"Boy","4000",7.333333333,23.5,126.8,14.61602762,19.74729768,4.0771082,0.8837522905,24.7081581705,16.5010607907951,"0",66.33333333,"0",,,,,,,,,,,"#N/A",,"#N/A",,,,,,,,,,,"#N/A",,"#N/A",,,,,,,,,,,"#N/A",,"#N/A",
150,"Girl","4000",7.666666667,22.1,122.7,14.67922571,18.08362266,4.132219437,0.9045419471,23.1203840441,17.872624559861,"1",67.66666667,"1",3.74187561542495,,,,,,,,,,"#N/A",,"#N/A",,16.25277778,62.2,167.0,22.30269999,39.99804887,20.50695335,2.209314746,62.714316966,32.698998158774,"#N/A",0.0,"0",,18.1583333333333,58.0,168.4,20.4523784000316,38.220883,16.969323,2.293502,57.483708,29.5202303233466,…
151,"Boy","4000",6.833333333,26.1,125.2,16.65067521,20.73331585,5.493414353,0.9302174288,27.1569476318,20.2283939545819,"1",64.11111111,"1",3.09217838448161,8.833333333,31.4,137.7,16.5600547220152,,,,,,"1",84.16666667,"1",,15.36111111,91.3,176.5,29.30767441,51.81236846,35.72061619,2.527037681,90.060022331,39.6631216220612,"1",208.055555555556,"1",4.01555770831396,17.2027777777778,81.7,180.6,25.04…
152,"Girl","4000",7.25,27.2,124.8,17.46383958,20.04645374,7.714373513,1.051330078,28.812157331,26.7747167432681,"1",51.44444444,"1",2.56626159954414,9.25,36.6,140.0,18.6734693877551,25.6455123,11.74926942,1.365160658,38.759942378,30.312917664885,"1",66.52777778,"1",2.59412941343348,15.79166667,79.6,169.0,27.87017261,44.97991586,32.67070513,2.699975797,80.350596787,40.6601897638747,"0",0.0,"0",,17…
153,"Girl","4000",7.416666667,34.1,126.2,21.41093678,21.45624861,13.07234664,1.12279919,35.65139444,36.6671398001003,"1",55.97222222,"1",2.60866767706603,9.416666667,42.0,139.1,21.7067612943638,28.65503836,14.39527669,1.18599627,44.23631132,32.5417654873309,"1",84.86111111,"1",2.96147260540607,15.95555556,80.1,163.5,29.96380776,45.36335182,31.61156559,2.487234329,79.462151739,39.781914909416,"1",…
154,"Girl","4000",7.5,24.5,124.3,15.85710227,18.20052765,6.017423795,0.9851453406,25.2030967856,23.875731804665,"1",64.77777778,"1",3.55911537432817,9.5,28.4,135.7,15.4226372818362,21.32045971,7.41856214,1.191725226,29.930747076,24.7857566707668,"1",68.22222222,"1",3.19984761810748,16.06388889,52.4,169.0,18.34669654,35.39376591,15.18778994,2.22334055,52.8048964,28.7620864265155,"0",110.6666666666…
155,"Boy","4000",7.0,28.0,131.0,16.3160655,21.63680281,6.686801915,1.254485911,29.578090636,22.6072804945069,"1",65.22222222,"1",3.01441126920359,,,,,,,,,,"#N/A",,"#N/A",,,,,,,,,,,"#N/A",,"#N/A",,,,,,,,,,,"#N/A",,"#N/A",
156,"Girl","4000",7.083333333,,,,,,,,,"#N/A",,"0",,,,,,,,,,,"#N/A",,"#N/A",,,,,,,,,,,"#N/A",,"#N/A",,,,,,,,,,,"#N/A",,"#N/A",
157,"Boy","4000",7.166666667,27.4,128.6,16.56794429,21.12903324,5.992063052,1.075562873,28.196659165,21.2509681268831,"1",76.11111111,"1",3.60220509123493,9.166666667,31.6,141.5,15.782442033238,25.94172827,6.443028303,1.354656532,33.739413105,19.0964445141613,"1",102.6388889,"1",3.95651699962857,15.72222222,67.6,179.5,20.9805945,56.17492825,8.923617535,3.232892275,68.33143806,13.0593146995742,"1"…
158,"Girl","4000",7.416666667,26.0,120.7,17.84673635,19.51362327,6.660648406,0.8798038977,27.0540755737,24.6197597395455,"1",46.0,"1",2.35732746110354,9.416666667,36.2,132.3,20.681826102407,24.75154025,11.41998519,1.131072325,37.302597765,30.6144501301061,"1",70.69444444,"1",2.85616344380831,,,,,,,,,,"#N/A",,"#N/A",,17.8055555555556,96.9,161.2,37.2901132326411,54.026504,40.013485,2.462837,96.5028…
159,"Boy","4000",7.5,32.1,132.0,18.42286501,23.88799184,7.958877945,1.206700745,33.05357053,24.0787237729019,"0",59.58333333,"0",,9.5,37.8,144.2,18.1786353904367,29.5089719,9.492512158,1.528411912,40.52989597,23.4210128864537,"1",108.4722222,"1",3.67590651980661,,,,,,,,,,"#N/A",,"#N/A",,,,,,,,,,,"#N/A",,"#N/A",
160,"Girl","4000",7.083333333,23.5,122.0,15.78876646,17.33818192,6.235579182,0.7813232966,24.3550843986,25.6027820718964,"0",29.88888889,"0",,9.083333333,30.5,133.0,17.242354005314,20.24339826,10.07613601,1.003468135,31.323002405,32.1684871702834,"0",56.52777778,"0",,15.61944444,62.9,168.5,22.15393285,39.91318826,19.72219845,2.201114675,61.836501385,31.894104627957,"1",136.444444444444,"1",3.4185…
161,"Girl","4000",7.25,25.4,131.3,14.73344358,,,,,,"#N/A",,"0",,9.25,30.3,146.5,14.1178115062493,25.12901717,6.007814833,1.020764568,32.157596571,18.6824124736296,"1",77.22222222,"1",3.07302994373337,15.84166667,52.5,178.0,16.56987754,39.44201707,10.42593702,2.335699221,52.203653311,19.9716616725809,"#N/A",,"0",,17.5861111111111,59.7,178.7,18.6949895236034,44.087533,13.140784,2.465579,59.693896,2…
162,"Girl","4000",7.416666667,24.7,126.2,15.50880172,18.0752192,6.928609758,0.896693978,25.900522936,26.7508489118947,"1",64.22222222,"1",3.55305357624653,9.416666667,30.0,141.0,15.0897842160857,21.50391499,9.084892125,1.123305345,31.71211246,28.6480193852088,"1",69.16666667,"1",3.21646856873107,15.99722222,55.4,165.5,20.22617537,36.26115418,16.51168759,2.110644018,54.883485788,30.0849834024394,"…
163,"Boy","4000",7.083333333,23.6,119.2,16.60961218,19.81543214,3.587272263,1.020724401,24.423428804,14.6878322932793,"1",86.11111111,"1",4.34565900463879,9.083333333,30.0,132.9,16.9852245531612,25.63943529,4.832149233,1.345999368,31.817583891,15.1870401271004,"#N/A",,"0",,15.67222222,59.5,174.0,19.65253006,47.39401939,8.020766125,2.944499835,58.35928535,13.7437702961865,"1",202.777777777778,"1",…
164,"Girl","4000",7.583333333,28.4,126.5,17.74750426,21.37268559,7.066775926,1.042593814,29.48205533,23.9697532851757,"1",68.77777778,"1",3.21802225042698,9.583333333,34.4,139.0,17.8044614667978,26.26596782,8.326717443,1.333884609,35.926569872,23.1770454921431,"1",104.8611111,"1",3.9922804984233,16.12777778,60.3,164.0,22.41969066,40.70373255,15.82616905,2.417475571,58.947377171,26.8479613674583,"…
165,"Boy","4000",7.083333333,26.1,126.5,16.31020638,19.66759919,6.493241981,0.9222880379,27.0831292089,23.9752280134092,"0",65.88888889,"0",,,,,,,,,,,"#N/A",,"#N/A",,,,,,,,,,,"#N/A",,"#N/A",,17.4944444444444,63.5,179.0,19.8183577291595,47.388851,13.514173,2.646313,63.549337,21.2656396399541,"1",203.611111111111,"1",4.2966036697347
166,"Girl","4000",7.583333333,25.1,129.8,14.89787536,18.10008261,7.206095526,0.9889887305,26.2951668665,27.4046388927106,"1",59.33333333,"1",3.27806975296451,9.583333333,29.0,141.3,14.5249174959643,20.54570572,8.369223706,1.201382303,30.116311729,27.7896702003552,"1",82.22222222,"1",4.00191764354736,,,,,,,,,,"#N/A",,"#N/A",,17.8611111111111,50.3,174.2,16.5756925871394,38.517422,9.369041,2.466825,…
167,"Girl","4000",7.75,27.1,129.1,16.25986017,21.11454549,6.374311635,1.127616835,28.61647396,22.2749722551772,"1",63.77777778,"1",3.02056124344261,9.75,33.5,141.8,16.6606655115272,25.56264536,8.691406087,1.373386163,35.62743761,24.3952601423137,"1",74.02777778,"1",2.89593571938519,16.28333333,70.9,172.5,23.82692712,43.85263274,23.07292806,2.720509312,69.646070112,33.1288298433719,"1",161.3333333…
168,"Girl","4000",7.666666667,29.1,129.0,17.48692987,21.112609,7.185227791,1.003079375,29.300916166,24.5221949726526,"1",83.55555556,"1",3.95761393392925,9.666666667,36.5,142.7,17.9244120179008,26.53689802,9.735143869,1.24672103,37.518762919,25.9474010111085,"1",101.9444444,"1",3.84161119069636,16.26111111,58.9,168.0,20.86876417,40.98268486,14.38999794,2.363030685,57.735713485,24.9239111659001,"1…
169,"Girl","4000",7.666666667,23.8,124.1,15.45373263,17.89249183,6.36940802,0.8480723288,25.1099721788,25.366049689922,"1",62.77777778,"1",3.50861011291573,9.666666667,30.8,136.4,16.5547251915618,20.64192729,10.53165889,1.018660284,32.192246464,32.7148927049169,"1",76.25,"1",3.69393801890482,,,,,,,,,,"#N/A",,"#N/A",,18.1361111111111,60.3,170.4,20.7672088871256,38.566998,19.395747,2.106643,60.0693…
170,"Girl","4000",7.083333333,21.4,122.0,14.37785542,16.35215673,5.487603408,0.8145816274,22.6543417654,24.2231862873245,"1",53.22222222,"1",3.25475245246136,9.083333333,25.7,134.5,14.206547725985,19.91041432,5.799035693,1.001162116,26.710612129,21.7106057509776,"1",74.33333333,"1",3.73338957870566,15.66944444,56.3,173.0,18.81118647,38.90350908,14.94997762,2.266196151,56.119682851,26.639454930087…
171,"Boy","4000",7.583333333,27.8,130.5,16.32389425,22.71769407,4.353711444,1.133510541,28.204916055,15.436002133494,"1",91.66666667,"1",4.03503394259768,9.583333333,31.9,143.2,15.5562404419338,27.35556084,5.16931293,1.407827699,33.932701469,15.2340152897126,"1",103.3333333,"1",3.77741600343662,16.15277778,70.9,183.0,21.17113082,57.84612459,10.56787402,3.638396052,72.052394662,14.6669296274943,"1…
172,"Girl","5000",7.083333333,25.8,125.4,16.40682829,18.6571523,7.099173905,0.8889209887,26.6452471937,26.6433028501928,"1",65.55555556,"1",3.51369568655984,,,,,,,,,,"#N/A",,"#N/A",,15.57777778,57.3,172.0,19.36857761,40.61269105,13.38868237,2.309991713,56.311365133,23.7761637253469,"1",143.333333333333,"1",3.5292744614453,,,,,,,,,,"#N/A",,"#N/A",
173,"Girl","5000",7.75,28.2,132.0,16.184573,21.24668054,6.678627588,1.054795292,28.98010342,23.0455616089723,"1",70.33333333,"1",3.31032102626983,9.75,38.3,143.5,18.59923029295,27.25495862,12.04969201,1.405122751,40.709773381,29.5990151977211,"1",80.83333333,"1",2.96582117247038,16.20555556,68.0,164.5,25.12911004,43.93960176,21.17344616,2.640341902,67.753389822,31.2507554465191,"0",173.3333333333…
174,"Boy","5000",7.583333333,30.1,133.5,16.88900111,,,,,,"#N/A",,"0",,9.583333333,39.5,146.1,18.5053227398559,,,,,,"#N/A",,"0",,16.00555556,68.2,178.0,21.52505997,57.04438639,8.634424229,3.014503386,68.693314005,12.5695263855978,"1",231.666666666667,"1",4.06116502126629,17.9083333333333,71.4,178.6,22.3838765864651,53.907323,14.654877,3.087593,71.649793,20.4534812822139,"1",210.277777777778,"1",3.…
175,"Boy","5000",7.166666667,27.2,,,,,,,,"1",58.0,"1",,,,,,,,,,,"#N/A",,"#N/A",,,,,,,,,,,"#N/A",,"#N/A",,,,,,,,,,,"#N/A",,"#N/A",
176,"Girl","5000",7.166666667,29.0,128.0,17.70019531,,,,,,"#N/A",,"0",,9.166666667,35.9,136.0,19.4096020761246,,,,,,"#N/A",,"0",,,,,,,,,,,"#N/A",,"#N/A",,,,,,,,,,,"#N/A",,"#N/A",
177,"Boy","5000",7.583333333,23.1,125.0,14.784,19.58190223,3.943960276,0.8688609815,24.3947234875,16.1672678028956,"#N/A",,"0",,,,,,,,,,,"#N/A",,"#N/A",,,,,,,,,,,"#N/A",,"#N/A",,17.9,58.6,178.0,18.4951395025881,45.377293,10.384611,2.445699,58.207603,17.8406436011461,"1",154.722222222222,"1",3.40968383068206
178,"Boy","5000",7.166666667,27.6,126.0,17.38473167,,,,,,"#N/A",,"0",,,,,,,,,,,"#N/A",,"#N/A",,,,,,,,,,,"#N/A",,"#N/A",,,,,,,,,,,"#N/A",,"#N/A",
179,"Girl","5000",7.0,23.8,126.3,14.92004922,18.41515549,6.133432205,0.9584035431,25.5069912381,24.0460826906093,"1",42.77777778,"1",2.32296587466935,9.0,28.9,136.6,15.4880393749906,21.60918017,7.28572161,1.150349219,30.045250999,24.2491620730427,"1",85.66666667,"1",3.96436449675823,15.38888889,54.1,168.5,19.0544955,,,,,,"1",202.222222222222,"1",,17.3527777777778,60.6,169.2,21.1676139697869,43.02…
180,"Girl","5000",7.416666667,31.0,129.0,18.62868818,19.19634524,11.33713031,0.8884228186,31.4218983686,36.0803480967567,"1",55.69444444,"1",2.90130458395527,9.416666667,37.1,140.5,18.7940882207672,23.00276785,14.09418485,1.13363277,38.23058547,36.8662542744993,"1",60.41666667,"1",2.62649551845127,,,,,,,,,,"#N/A",,"#N/A",,,,,,,,,,,"#N/A",,"#N/A",
181,"Girl","5000",7.333333333,,,,,,,,,"#N/A",,"0",,,,,,,,,,,"#N/A",,"#N/A",,,,,,,,,,,"#N/A",,"#N/A",,17.6194444444444,62.4,173.0,20.8493434461559,43.239026,16.413135,2.507699,62.15986,26.4047168059902,"1",160.666666666667,"1",3.71577904337316
182,"Girl","5000",7.75,22.3,129.0,13.40063698,17.62858752,4.885184087,0.9105178375,23.4242894445,20.855207149718,"1",56.11111111,"1",3.18296125803277,9.75,28.0,141.5,13.9844423079324,22.4865953,5.964378894,1.193912263,29.644886457,20.1194189178338,"1",73.0,"1",3.24637852134067,16.17777778,56.7,172.5,19.05482042,39.67870671,15.0030703,2.611201639,57.292978649,26.1865775768352,"1",162.666666666667,…
183,"Girl","5000",6.916666667,26.0,131.5,15.03563735,,,,,,"#N/A",,"0",,8.916666667,33.6,141.9,16.6868547811564,,,,,,"#N/A",,"0",,,,,,,,,,,"#N/A",,"#N/A",,,,,,,,,,,"#N/A",,"#N/A",
184,"Girl","5000",7.25,27.8,130.5,16.32389425,,,,,,"#N/A",,"0",,9.25,35.4,141.6,17.6553672316384,,,,,,"#N/A",,"0",,,,,,,,,,,"#N/A",,"#N/A",,17.5527777777778,62.4,174.8,20.4221627594007,38.056178,21.773476,2.322025,62.151679,35.0328041821686,"1",125.333333333333,"1",3.29337678979042
185,"Girl","5000",7.25,25.9,130.0,15.32544379,19.20663159,7.219833905,0.965044181,27.391509676,26.357926198299,"1",65.55555556,"1",3.41317295814284,9.25,32.5,143.6,15.760662937128,23.95113631,9.240890348,1.244323035,34.436349693,26.8346977260439,"#N/A",,"0",,15.625,54.5,166.5,19.65929894,36.69263083,14.53881731,2.306305107,53.537753247,27.1561961947193,"1",200.0,"1",5.45068575013377,17.4666666666…
186,"Girl","5000",7.166666667,28.8,130.3,16.96303883,21.07197544,8.26307031,1.004815006,30.339860756,27.2350304322537,"1",64.88888889,"1",3.07939277334313,9.166666667,39.3,141.9,19.5176605029597,27.28452141,12.79724284,1.307978101,41.389742351,30.9188753374562,"1",78.75,"1",2.88625183548712,,,,,,,,,,"#N/A",,"#N/A",,,,,,,,,,,"#N/A",,"#N/A",
187,"Boy","5000",7.666666667,50.9,138.8,26.42036725,30.1639346,20.69260715,1.526132814,52.382674564,39.5027694218214,"1",64.72222222,"1",2.14568235471509,9.666666667,64.9,149.7,28.9601692808909,36.86101923,28.7395209,1.851489588,67.452029718,42.6073477998404,"1",100.5555556,"1",2.72796460055996,16.03611111,108.9,179.0,33.98770326,69.27098338,32.86116017,3.674983188,105.807126738,31.0576056482196,…
188,"Boy","5000",7.25,28.8,127.6,17.68850542,22.70462693,6.854293529,1.082198542,30.641119001,22.369592731833,"1",63.88888889,"1",2.8139149384385,,,,,,,,,,"#N/A",,"#N/A",,15.64722222,70.7,176.0,22.8241219,50.45386542,18.02554174,2.685618157,71.165025317,25.3292142589796,"1",178.888888888889,"1",3.54559333362746,17.5472222222222,65.9,177.6,20.8929368557747,51.529533,9.821123,2.739601,64.090257,15.…
189,"Boy","5000",7.416666667,32.7,133.3,18.40295032,23.79480483,8.839186308,1.224945079,33.858936217,26.1059185420066,"0",67.36111111,"0",,9.416666667,41.5,143.9,20.0413286000383,29.06235002,12.50651064,1.528574022,43.097434682,29.0191533029307,"0",79.30555556,"0",,15.83055556,65.6,178.0,20.70445651,53.94260662,9.702920836,2.91484148,66.560368936,14.5776247804901,"1",208.333333333333,"1",3.862129…
190,"Girl","5000",7.166666667,26.6,133.2,14.99246995,,,,,,"1",51.66666667,"1",,9.166666667,30.0,144.3,14.4074988149832,24.05187831,6.691184357,1.068605251,31.811667918,21.0337426325701,"1",47.55555556,"1",1.9772075572255,,,,,,,,,,"#N/A",,"#N/A",,,,,,,,,,,"#N/A",,"#N/A",
191,"Boy","5000",7.0,24.5,125.4,15.58012764,20.53236969,4.383588164,0.9257194082,25.8416772622,16.9632494033664,"1",66.11111111,"1",3.21984807930857,9.0,29.5,135.4,16.0910612245788,25.51581335,4.287189565,1.149958028,30.952960943,13.8506605972039,"1",70.69444444,"1",2.77061301046082,15.39444444,56.6,174.5,18.58769632,46.94991128,7.735479297,2.37892593,57.064316507,13.5557205807435,"1",237.2222222…
192,"Boy","5000",7.833333333,25.9,128.5,15.68532453,,,,,,"#N/A",,"0",,9.833333333,33.6,139.6,17.2412377566687,,,,,,"#N/A",,"0",,,,,,,,,,,"#N/A",,"#N/A",,,,,,,,,,,"#N/A",,"#N/A",
193,"Boy","5000",7.583333333,28.3,134.5,15.64378602,,,,,,"1",71.22222222,"1",,9.583333333,34.1,145.0,16.2187871581451,,,,,,"#N/A",,"0",,15.98333333,,,,,,,,,"#N/A",,"0",,17.9555555555556,72.2,185.0,21.0956902848795,62.302866,7.078281,3.389773,72.77092,9.72679883667817,"1",275.277777777778,"1",4.41838065327168
194,"Girl","5000",7.833333333,29.1,132.5,16.5752937,,,,,,"#N/A",,"0",,9.833333333,33.9,141.2,17.0031859657007,,,,,,"#N/A",,"0",,16.27222222,61.6,170.0,21.31487889,36.734108,22.63097593,2.208373048,61.573456978,36.7544345253929,"1",102.222222222222,"1",2.78276043131963,18.1166666666667,69.2,170.9,23.6931044506401,39.259447,27.163387,2.323661,68.746495,39.5123955046726,"1",125.555555555556,"1",3.19…
195,"Girl","5000",7.75,26.6,128.8,16.03429652,20.89414019,6.067684428,1.087721251,28.049545869,21.6320237637285,"1",65.22222222,"1",3.12155569106479,9.75,34.4,138.5,17.9332455785948,24.41202833,10.52578808,1.341261488,36.279077898,29.0133837182788,"1",67.88888889,"1",2.7809605974679,16.175,65.4,166.0,23.73348817,42.01264976,20.51565654,2.579359928,65.107666228,31.5103546610877,"1",143.33333333333…
196,"Girl","5000",7.333333333,22.4,124.9,14.35896515,17.43228982,5.551225695,0.819992825,23.80350834,23.3210399732193,"1",49.44444444,"1",2.83637117960674,9.333333333,26.9,133.3,15.1388184630554,21.33148826,6.096051486,1.030908128,28.458447874,21.4208853307472,"1",82.44444444,"1",3.86491760139384,15.71388889,61.8,168.5,21.76650318,44.78836206,14.86484484,2.382169917,62.035376817,23.9618836907371,…
197,"Boy","5000",7.5,27.3,126.0,17.1957672,19.54765418,8.209375577,0.9449949843,28.7020247413,28.6020782540381,"1",52.0,"1",2.66016574271113,9.5,31.1,135.4,16.9637967486238,22.41584325,8.894418922,1.144606835,32.454869007,27.405499372318,"1",79.58333333,"1",3.55031628488926,15.93611111,59.6,174.0,19.68555952,44.18937528,13.38738823,2.283152565,59.859916075,22.3645288998177,"1",202.777777777778,"1…
198,"Girl","5000",7.333333333,21.4,118.0,15.3691468,,,,,,"1",49.66666667,"1",,9.333333333,28.4,130.6,16.6506804499905,22.01175612,6.415423567,0.8397076132,29.2668873002,21.9204164118818,"#N/A",,"0",,,,,,,,,,,"#N/A",,"#N/A",,,,,,,,,,,"#N/A",,"#N/A",
199,"Boy","5000",7.333333333,21.6,125.2,13.77986914,17.20800873,4.045692398,0.8447086095,22.0984097375,18.3076178152976,"1",61.0,"1",3.54486105609966,,,,,,,,,,"#N/A",,"#N/A",,,,,,,,,,,"#N/A",,"#N/A",,17.6666666666667,75.7,184.6,22.2142925055961,53.762451,19.123685,2.937038,75.823174,25.2214250487588,"1",217.222222222222,"1",4.04040772289608
200,"Girl","5000",7.583333333,22.0,126.0,13.85739481,,,,,,"#N/A",,"0",,,,,,,,,,,"#N/A",,"#N/A",,16.14722222,53.8,163.5,20.12550384,39.61935131,11.94496069,2.30054551,53.86485751,22.1757955783739,"#N/A",,"0",,17.9444444444444,55.8,163.9,20.7719032833381,39.299221,14.103755,2.377401,55.780377,25.2844382891138,"#N/A",0.0,"0",
201,"Girl","5000",7.416666667,23.2,120.2,16.05754137,15.61528728,8.10577143,0.8572414887,24.5783001987,32.9793816678532,"#N/A",,"0",,9.416666667,31.3,130.6,18.350925988898,,,,,,"#N/A",,"0",,15.81666667,63.0,156.7,25.656804,,,,,,"1",98.4444444444444,"1",,,,,,,,,,,"#N/A",,"#N/A",
202,"Girl","5000",7.666666667,22.4,120.2,15.50383305,17.36127465,5.795515115,0.8365586896,23.9933484546,24.1546740587968,"1",43.88888889,"1",2.5279761869328,9.666666667,30.0,129.4,17.9164805343411,21.38955088,9.795884129,1.064767438,32.250202447,30.3746438339374,"1",57.77777778,"1",2.70121509816386,16.03888889,72.2,163.5,27.00857578,40.95127641,28.8742186,2.206142625,72.031637635,40.0854673696466…
203,"Girl","5000",7.5,39.5,136.9,21.07609752,26.98372685,11.75586842,1.389119878,40.128715148,29.2954019998966,"1",78.19444444,"1",2.89783708805961,9.5,55.1,148.3,25.0535513977472,36.43293702,18.62137676,1.788757414,56.843071194,32.7592727994007,"1",107.0833333,"1",2.93919025087701,15.875,86.9,172.5,29.20394875,53.1963126,29.82095117,3.27289961,86.29016338,34.5589230590236,"1",163.333333333333,"1…
204,"Girl","5000",7.166666667,20.2,120.7,13.86554132,16.86343311,2.893935827,0.7992847936,20.5566537306,14.0778546203372,"0",60.22222222,"0",,9.166666667,24.6,130.3,14.4892623375185,20.96751411,4.289345944,1.034566489,26.291426543,16.3146185201656,"1",64.33333333,"1",3.06823846606201,15.53888889,51.7,159.0,20.45014042,35.46098918,13.75678006,1.983989734,51.201758974,26.8677880128798,"#N/A",0.0,"0…
205,"Girl","5000",7.416666667,18.5,116.0,13.74851367,,,,,,"#N/A",,"0",,9.416666667,22.0,124.6,14.1705463905042,,,,,,"#N/A",,"0",,,,,,,,,,,"#N/A",,"#N/A",,17.7972222222222,41.8,159.1,16.5133780090002,28.193539,11.923766,1.665779,41.783084,28.5373047140321,"#N/A",0.0,"0",
206,"Boy","5000",7.416666667,27.0,132.0,15.49586777,,,,,,"#N/A",,"0",,9.416666667,31.1,142.5,15.3154816866728,,,,,,"#N/A",,"0",,15.86666667,58.2,174.5,19.11314357,42.35916986,13.43093234,2.30211671,58.09221891,23.1200195000436,"1",200.0,"1",4.72152784535235,17.8138888888889,66.4,187.8,18.8268170997402,55.60141,7.989597,3.156725,66.747732,11.969840413454,"1",254.166666666667,"1",4.5712270006582
207,"Girl","5000",7.25,28.0,121.0,19.12437675,,,,,,"#N/A",,"0",,9.25,38.1,132.6,21.6689529971404,,,,,,"#N/A",,"0",,,,,,,,,,,"#N/A",,"#N/A",,17.6944444444444,67.3,164.6,24.8402179738355,41.654662,22.914742,2.539046,67.10845,34.1458370741688,"1",138.666666666667,"1",3.32895911306799
208,"Girl","5000",7.5,26.9,126.5,16.81013607,19.61483766,7.985088981,0.9255264003,28.5254530413,27.9928559572356,"1",53.0,"1",2.70203612788911,,,,,,,,,,"#N/A",,"#N/A",,,,,,,,,,,"#N/A",,"#N/A",,17.8861111111111,56.8,166.0,20.6125707649877,38.078526,16.216227,2.134109,56.428862,28.7374694885748,"#N/A",110.666666666667,"0",
209,"Boy","5000",7.416666667,29.7,134.3,16.46661851,23.80782197,5.673249722,1.183740784,30.664812476,18.5008459661712,"1",73.11111111,"1",3.07088616514886,9.416666667,34.3,145.7,16.1575316944352,29.20145575,6.15307202,1.432720397,36.787248167,16.7261002836293,"1",104.3055556,"1",3.57192999188063,16.10555556,68.9,183.5,20.46195309,56.63664222,9.079305828,3.196581367,68.912529415,13.1751162017625,"…
210,"Girl","5000",6.916666667,20.7,118.2,14.81615089,,,,,,"1",56.11111111,"1",,,,,,,,,,,"#N/A",,"#N/A",,15.28611111,52.7,160.0,20.5859375,34.48720468,15.45059938,2.093904088,52.031708148,29.6945841871115,"1",120.0,"1",3.47955136153992,17.1472222222222,52.9,162.0,20.1569882639841,34.667299,14.993747,2.155457,51.816503,28.9362387114391,"1",120.222222222222,"1",3.46788546238408
211,"Girl","5000",7.5,27.1,130.4,15.93727653,20.32446543,6.451180549,0.9800448248,27.7556908038,23.2427309938068,"1",66.44444444,"1",3.26918534063506,9.5,37.9,142.7,18.6119237117381,25.20479821,12.43274076,1.266983482,38.904522452,31.9570578853381,"1",82.08333333,"1",3.25665504822147,15.93611111,59.4,165.0,21.81818182,37.68228986,19.00544906,2.234463757,58.922202677,32.2551571335243,"#N/A",0.0,"0…
212,"Boy","5000",7.083333333,26.5,123.5,17.37448573,21.81604249,5.057980684,0.9325910895,27.8066142635,18.1898473365716,"1",69.88888889,"1",3.20355485748781,9.083333333,34.0,135.1,18.6280853451209,,,,,,"1",86.52777778,"1",,15.50833333,74.1,177.5,23.51914303,55.86553264,16.11498217,2.473000858,74.453515668,21.6443535613002,"1",227.5,"1",4.0722783664486,,,,,,,,,,"#N/A",,"#N/A",
213,"Girl","5000",7.666666667,25.5,129.7,15.15863962,20.00612811,6.231866866,0.9974481912,27.2354431672,22.8814593826956,"1",64.77777778,"1",3.23789677961829,9.666666667,31.7,142.9,15.5236843922331,24.94490302,7.75969667,1.288267396,33.992867086,22.8274262667177,"1",83.05555556,"1",3.32956017080559,16.06666667,55.8,167.0,20.00788841,37.02860697,16.42030472,2.328861659,55.777773349,29.438795660161…
214,"Girl","5000",7.583333333,22.2,121.3,15.08798948,17.44275418,5.157610525,0.8468911002,23.4472558052,21.9966488524264,"1",66.77777778,"1",3.82839642701426,9.583333333,25.8,130.2,15.2194072217857,21.02137892,5.711223254,1.021390954,27.753993128,20.5780235934344,"1",61.55555556,"1",2.92823585903945,15.96388889,52.7,163.5,19.71401584,36.64616347,13.9848577,2.117570522,52.748591692,26.512286397441…
215,"Girl","5000",7.416666667,22.0,120.1,15.25234661,17.09984252,5.355289712,0.8743393168,23.3294715488,22.955040798065,"1",64.11111111,"1",3.74922231213624,9.416666667,27.4,131.7,15.7971598551504,20.53746837,8.171614547,1.100106754,29.809189671,27.4130717311977,"1",62.55555556,"1",3.04592340365464,15.83333333,49.7,159.5,19.53597154,33.98769456,13.37111048,2.162740337,49.521545377,27.000592122494…
216,"Girl","5000",6.916666667,21.2,116.5,15.6201072,15.96037722,5.579830649,0.7137720113,22.2539798803,25.0734056515413,"0",45.66666667,"0",,8.916666667,28.8,128.5,17.4415963905585,20.0305793,9.327633469,0.919737961,30.27795073,30.8066868599465,"#N/A",,"0",,15.35,67.6,163.0,25.44318567,40.7390258,23.60550414,2.120933647,66.465463587,35.5154434589952,"1",136.666666666667,"1",3.35468666672601,17.18…
217,"Girl","5000",7.083333333,22.1,119.2,15.55391649,16.0843712,6.211342069,0.8533415913,23.1490548603,26.8319467316667,"1",45.33333333,"1",2.81847097199547,9.083333333,27.0,128.3,16.4025152953455,19.83676154,7.857556167,1.011136606,28.705454313,27.3730423539805,"#N/A",,"0",,,,,,,,,,,"#N/A",,"#N/A",,,,,,,,,,,"#N/A",,"#N/A",
218,"Girl","5000",7.666666667,29.5,124.5,19.0319511,19.56954226,9.710554297,1.029008584,30.309105141,32.0384064518759,"1",78.33333333,"1",4.00281888504427,9.666666667,39.2,134.1,21.7985954364196,25.21860035,14.92679752,1.320175574,41.465573444,35.9980491772504,"1",76.11111111,"1",3.01805453330799,,,,,,,,,,"#N/A",,"#N/A",,,,,,,,,,,"#N/A",,"#N/A",
219,"Boy","5000",7.75,25.5,126.2,16.01111108,20.22008131,4.917203209,1.007546505,26.144831024,18.8075539845187,"1",98.88888889,"1",4.89062765742162,9.75,30.2,135.4,16.4728830163485,24.99674184,5.543703813,1.245978272,31.786423925,17.4404765571628,"1",107.9166667,"1",4.31722931695485,16.175,66.2,178.5,20.77693823,55.53882266,8.149205033,3.15748757,66.845515263,12.1911021269526,"1",265.833333333333…
220,"Girl","5000",7.5,26.5,129.6,15.77741579,17.0786538,9.790414585,0.9243101698,27.7933785548,35.2257087625972,"1",44.11111111,"1",2.58282131756778,,,,,,,,,,"#N/A",,"#N/A",,,,,,,,,,,"#N/A",,"#N/A",,17.7111111111111,74.4,172.3,25.0612299068052,41.605571,30.042125,2.252258,73.899954,40.6524271990751,"#N/A",123.111111111111,"0",
221,"Girl","5000",7.5,23.4,119.7,16.33155571,16.659376,6.048087693,0.8932750692,23.6007387622,25.6266880199822,"1",52.77777778,"1",3.16805249968546,9.5,28.6,129.6,17.0277015698826,21.56645607,7.449395675,1.104032676,30.119884421,24.7324842648008,"1",69.66666667,"1",3.23032520706588,15.86944444,59.7,162.0,22.7480567,41.62204602,15.97240284,2.386723941,59.981172801,26.6290272332483,"#N/A",0.0,"0",,…
222,"Girl","5000",6.916666667,23.6,128.0,14.40429688,,,,,,"#N/A",,"0",,,,,,,,,,,"#N/A",,"#N/A",,15.34444444,47.5,164.5,17.55342246,35.88839214,9.614353182,1.827514623,47.330259945,20.313332724503,"#N/A",0.0,"0",,17.2194444444444,47.4,166.0,17.2013354623313,36.356695,9.264551,1.906216,47.527462,19.4930480403098,"#N/A",,"0",
223,"Boy","5000",7.0,31.2,128.5,18.89506276,23.22194749,8.326773247,1.130986265,32.679707002,25.4799507427971,"1",64.58333333,"1",2.78113338073008,9.0,39.7,138.2,20.7861674077084,27.55347491,13.11880801,1.392927921,42.065210841,31.1868352677158,"1",81.11111111,"1",2.9437706632263,15.44722222,69.4,181.0,21.18372455,54.82829349,12.04139151,3.113008888,69.982693888,17.2062417735319,"#N/A",,"0",,17.2…
224,"Boy","5000",7.166666667,27.0,129.7,16.05032431,22.25165387,4.773303508,1.095219586,28.120176964,16.9746567175266,"1",86.55555556,"1",3.88984819131559,9.166666667,30.8,141.4,15.4046522049659,26.62483019,4.742793217,1.355262909,32.722886316,14.4938107573994,"1",109.1666667,"1",4.10018264608507,15.55555556,61.2,183.5,18.17520362,51.64104978,7.760337309,2.894866933,62.296254022,12.4571491991468,…
225,"Girl","5000",7.833333333,28.3,118.4,20.18752283,19.08206302,8.733062696,0.9012525435,28.7163782595,30.4114349556282,"1",52.66666667,"1",2.76000905220782,9.833333333,37.9,128.0,23.13232421875,24.98612786,13.01172798,1.205598249,39.203454089,33.1902590788574,"#N/A",,"0",,16.26666667,56.5,152.5,24.29454448,40.70144898,13.78055795,2.353168599,56.835175529,24.2465301140286,"1",184.0,"1",4.5207235…
226,"Boy","6000",7.666666667,25.7,137.5,13.59338843,21.23036046,4.648838766,0.9829394248,26.8621386508,17.3062868390099,"1",73.22222222,"1",3.44893919055014,9.666666667,32.3,150.5,14.2603282524475,26.32165085,5.818373435,1.196426952,33.336451237,17.4534877561959,"1",95.97222222,"1",3.64613233291938,,,,,,,,,,"#N/A",,"#N/A",,17.975,75.5,200.5,18.780977730238,58.230666,13.273378,2.759466,74.26351,17…
227,"Girl","6000",7.416666667,42.6,136.5,22.8635833,,,,,,"#N/A",,"0",,9.416666667,59.1,145.0,28.1093935790725,,,,,,"#N/A",,"0",,,,,,,,,,,"#N/A",,"#N/A",,,,,,,,,,,"#N/A",,"#N/A",
228,"Girl","6000",7.416666667,33.7,131.9,19.37047675,21.08456988,12.53225013,1.121516507,34.738336517,36.0761377386826,"1",64.16666667,"1",3.04329977017297,,,,,,,,,,"#N/A",,"#N/A",,,,,,,,,,,"#N/A",,"#N/A",,,,,,,,,,,"#N/A",,"#N/A",
229,"Boy","6000",7.0,23.1,122.5,15.39358601,,,,,,"#N/A",,"0",,,,,,,,,,,"#N/A",,"#N/A",,15.40277778,60.1,167.5,21.42125195,46.78417932,11.89047347,2.213443876,60.888096666,19.5284039427688,"1",205.833333333333,"1",4.39963543926783,,,,,,,,,,"#N/A",,"#N/A",
230,"Boy","6000",7.0,24.7,124.9,15.83332318,18.99037483,5.465383385,0.8586135972,25.3143718122,21.5900415208645,"1",66.66666667,"1",3.51055033230221,9.0,31.1,137.6,16.4256861817199,22.79439464,8.105733255,1.059253165,31.95938106,25.3626102451184,"1",100.0,"1",4.38704346306781,15.39722222,69.9,177.0,22.31159628,48.63443008,18.09863431,2.353843262,69.086907652,26.1969089732099,"1",211.944444444444,…
231,"Girl","6000",7.5,25.4,125.0,16.256,16.87280697,8.689264929,0.9510681003,26.5131399993,32.7734283047176,"1",39.44444444,"1",2.33775236747108,,,,,,,,,,"#N/A",,"#N/A",,,,,,,,,,,"#N/A",,"#N/A",,,,,,,,,,,"#N/A",,"#N/A",
232,"Boy","6000",7.166666667,25.2,123.2,16.60271547,19.68724308,6.088221956,0.962754826,26.738219862,22.7697355598923,"1",63.44444444,"1",3.22261701052761,9.166666667,30.3,134.3,16.7992774647395,24.00303405,6.36677817,1.156099587,31.525911807,20.1953815292547,"#N/A",,"0",,15.58611111,66.5,173.0,22.21925223,50.85582096,13.12795104,2.688918228,66.672690228,19.6901474878342,"1",240.277777777778,"1",…
233,"Boy","6000",7.25,20.2,117.3,14.68099008,15.24294541,4.792736983,0.7800518204,20.8157342134,23.0245877174715,"1",35.11111111,"1",2.30343350091418,,,,,,,,,,"#N/A",,"#N/A",,,,,,,,,,,"#N/A",,"#N/A",,,,,,,,,,,"#N/A",,"#N/A",
234,"Girl","6000",7.25,27.2,126.0,17.13277904,,,,,,"#N/A",,"0",,,,,,,,,,,"#N/A",,"#N/A",,15.61944444,67.6,168.5,23.80931416,40.4832631,23.49691855,2.331585548,66.311767198,35.4340104974742,"1",179.111111111111,"1",4.42432495297325,17.4638888888889,68.3,170.0,23.6332179930796,40.142043,25.355758,2.434763,67.932564,37.3248947294261,"1",160.222222222222,"1",3.99138185921982
235,"Girl","6000",7.833333333,32.2,137.1,17.13093085,23.65618061,9.205671459,1.26351522,34.125367289,26.9760362754172,"1",60.27777778,"1",2.54807734070644,9.833333333,42.6,150.0,18.9333333333333,30.1178131,12.25534392,1.595177962,43.968334982,27.8731135145717,"1",92.77777778,"1",3.08049516981696,16.31111111,71.7,174.0,23.68212446,48.91983337,20.05944306,3.294109962,72.273386392,27.7549511118804,"…
236,"Boy","6000",7.833333333,37.1,132.2,21.22809387,27.32601101,10.21504027,1.393298777,38.934350057,26.2365758129907,"0",103.4722222,"0",,9.833333333,49.3,144.1,23.7420905849849,33.42931072,15.77683306,1.767598532,50.973742312,30.9509020613656,"1",124.0277778,"1",3.71015061718867,16.37222222,101.5,181.5,30.81149588,71.07078518,27.51027608,3.912104918,102.493166178,26.841083270101,"1",285.8333333…
237,"Boy","6000",7.333333333,28.8,128.5,17.44159639,,,,,,"#N/A",,"0",,,,,,,,,,,"#N/A",,"#N/A",,15.81944444,70.9,178.5,22.25203807,57.33627724,11.49081882,2.85525471,71.68235077,16.0301925042462,"1",233.333333333333,"1",4.06955848138935,17.6472222222222,75.0,181.6,22.7420481670516,60.626773,11.747249,3.084754,75.458776,15.5677704075136,"1",266.666666666667,"1",4.39849679392745
238,"Boy","6000",7.5,24.8,123.2,16.3391803,18.70810187,6.346169883,0.8672695856,25.9215413386,24.4822242632226,"1",65.55555556,"1",3.50412650174435,,,,,,,,,,"#N/A",,"#N/A",,,,,,,,,,,"#N/A",,"#N/A",,,,,,,,,,,"#N/A",,"#N/A",
239,"Girl","6000",7.416666667,28.0,131.6,16.16762595,20.44430346,7.538811387,1.129099869,29.112214716,25.8956986287158,"1",64.66666667,"1",3.1630652908534,9.416666667,35.9,145.0,17.0749108204518,25.07901161,9.658342343,1.395780346,36.133134299,26.7298769685399,"1",91.94444444,"1",3.66619091173984,15.95,65.9,172.5,22.14660786,40.29979291,22.57526822,2.648574967,65.523636097,34.4536255383935,"1",17…
240,"Girl","6000",7.833333333,25.4,128.5,15.38251904,,,,,,"#N/A",,"0",,,,,,,,,,,"#N/A",,"#N/A",,,,,,,,,,,"#N/A",,"#N/A",,,,,,,,,,,"#N/A",,"#N/A",
241,"Boy","6000",6.916666667,23.0,125.5,14.60294281,,,,,,"#N/A",,"0",,,,,,,,,,,"#N/A",,"#N/A",,,,,,,,,,,"#N/A",,"#N/A",,,,,,,,,,,"#N/A",,"#N/A",
242,"Girl","6000",7.25,25.4,124.5,16.38683247,,,,,,"#N/A",,"0",,9.25,33.0,136.0,17.8416955017301,,,,,,"#N/A",,"0",,15.78055556,61.1,165.5,22.30720786,39.40864817,18.84296463,2.350932949,60.602545749,31.0926948647383,"1",176.888888888889,"1",4.48858047923467,17.6083333333333,64.0,166.8,23.0031801896612,40.329088,21.313939,2.405987,64.049014,33.2775442881915,"1",173.333333333333,"1",4.2979730494608
243,"Boy","6000",7.666666667,31.6,136.5,16.95984114,,,,,,"#N/A",,"0",,,,,,,,,,,"#N/A",,"#N/A",,,,,,,,,,,"#N/A",,"#N/A",,,,,,,,,,,"#N/A",,"#N/A",
244,"Girl","6000",7.666666667,32.6,132.5,18.56888572,22.4391331,10.77497177,1.164286344,34.378391214,31.3422803962161,"1",72.08333333,"1",3.21239385714059,9.666666667,38.2,144.2,18.3710019025048,25.90544403,11.62591529,1.389918764,38.921278084,29.8703327904827,"1",95.27777778,"1",3.67790560430707,16.15277778,60.6,167.0,21.7289971,42.60262578,16.06716142,2.363963547,61.033750747,26.3250434773415,"…
245,"Girl","6000",7.5,28.9,131.0,16.84051046,20.61453667,8.486864789,0.9841355172,30.0855369762,28.2091185399608,"1",62.44444444,"1",3.02914615252422,9.5,34.2,142.1,16.9370570427205,24.76052213,10.42730182,1.246267995,36.434091945,28.6196286591712,"1",76.80555556,"1",3.10193602367302,15.98055556,73.5,172.0,24.84451055,40.64805017,29.60008132,2.282690753,72.530822243,40.8103484899576,"#N/A",0.0,"0…
246,"Girl","6000",7.083333333,29.6,130.2,17.46102534,,,,,,"1",49.55555556,"1",,9.083333333,36.0,141.6,17.9546107440391,,,,,,"1",82.36111111,"1",,15.60833333,67.7,173.5,22.4900132,45.26392756,19.64685244,2.517580553,67.428360553,29.1373722850005,"1",135.555555555556,"1",2.9947811173891,,,,,,,,,,"#N/A",,"#N/A",
247,"Boy","6000",7.166666667,32.3,127.8,19.77610752,21.88131394,10.0860551,1.024480809,32.991849849,30.5713536711726,"1",70.97222222,"1",3.24350824701892,9.166666667,40.6,139.0,21.0134051032555,26.90921401,13.31812409,1.26843585,41.49577395,32.0951336057681,"1",85.97222222,"1",3.19489904788936,15.69166667,63.4,176.5,20.35165999,55.30512957,6.176603225,2.682163964,64.163896759,9.62629069771021,"1"…
248,"Girl","6000",7.333333333,30.9,135.4,16.85470481,,,,,,"0",58.88888889,"0",,,,,,,,,,,"#N/A",,"#N/A",,15.87222222,71.9,175.0,23.47755102,46.94158887,22.79253749,2.653801345,72.387927705,31.486655596615,"1",156.888888888889,"1",3.34221513727149,,,,,,,,,,"#N/A",,"#N/A",
249,"Girl","6000",7.583333333,36.7,137.5,19.41157025,,,,,,"#N/A",,"0",,,,,,,,,,,"#N/A",,"#N/A",,,,,,,,,,,"#N/A",,"#N/A",,,,,,,,,,,"#N/A",,"#N/A",
250,"Boy","6000",7.25,24.4,124.5,15.74168159,20.17400992,4.132064198,0.9565091205,25.2625832385,16.3564595076831,"1",65.0,"1",3.22196728651158,9.25,28.6,134.5,15.8096212047926,23.78452722,4.892209838,1.147551051,29.824288109,16.4034421211338,"1",70.55555556,"1",2.96644767866864,15.77777778,50.0,163.5,18.70399985,36.37724699,11.81533348,1.815012106,50.007592576,23.6270791521176,"1",156.38888888888…
251,"Boy","6000",7.416666667,29.4,132.4,16.7714789,20.22616016,8.963878488,1.036201614,30.226240262,29.6559493020019,"1",61.0,"1",3.01589622140123,9.416666667,39.3,145.5,18.5637864456017,26.0911579,13.25035385,1.296800464,40.638312214,32.6055712654209,"1",81.80555556,"1",3.13537466882602,15.91666667,63.9,184.5,18.77189504,51.51467249,9.89469933,2.5850433,63.99441512,15.4618169592547,"0",159.72222…
252,"Boy","6000",7.0,23.1,129.0,13.88137732,,,,,,"#N/A",,"0",,,,,,,,,,,"#N/A",,"#N/A",,,,,,,,,,,"#N/A",,"#N/A",,,,,,,,,,,"#N/A",,"#N/A",
253,"Girl","6000",7.583333333,29.3,133.0,16.56396631,,,,,,"#N/A",,"0",,,,,,,,,,,"#N/A",,"#N/A",,,,,,,,,,,"#N/A",,"#N/A",,,,,,,,,,,"#N/A",,"#N/A",
254,"Boy","6000",7.833333333,22.4,121.1,15.27424428,19.57664916,3.240620503,0.8593249688,23.6765946318,13.6870210999327,"1",66.55555556,"1",3.39974195869994,9.833333333,26.5,130.6,15.5367264762235,23.2004565,3.618539029,1.045108725,27.864104254,12.9863820348022,"#N/A",,"0",,16.36111111,58.9,168.0,20.86876417,50.74262294,5.524569494,2.413609294,58.680801728,9.41461147652301,"1",229.166666666667,"1…
255,"Boy","6000",7.583333333,26.8,123.3,17.62822726,20.04452179,7.047393716,1.013088519,28.105004025,25.0752275635015,"1",68.0,"1",3.39244810688996,9.583333333,33.8,133.9,18.8519181826751,24.14024651,8.233641393,1.256195052,33.630082955,24.4829648621959,"1",103.6111111,"1",4.29204859432896,,,,,,,,,,"#N/A",,"#N/A",,17.8944444444444,78.0,178.2,24.5628752923927,56.15768,18.496217,3.093166,77.747063,…
256,"Girl","6000",7.833333333,24.7,127.2,15.26591116,18.51642342,6.239817339,0.9554022113,25.7116429703,24.268450468948,"1",54.55555556,"1",2.94633333460464,9.833333333,29.7,137.1,15.8008896379681,21.06688306,8.712288033,1.15744241,30.936613503,28.1617379748276,"1",79.30555556,"1",3.76446555164958,16.31111111,56.3,164.0,20.93248067,36.50011111,17.21480412,2.25087819,55.96579342,30.7595105296016,"…
257,"Girl","6000",7.083333333,30.6,131.2,17.77680696,21.61122192,9.500558908,1.165521878,32.277302706,29.4341785450181,"1",76.38888889,"1",3.53468624646838,9.083333333,40.5,144.4,19.4231934991291,27.38977151,13.77025606,1.527410558,42.687438128,32.2583332799437,"1",87.91666667,"1",3.20983570957873,15.55277778,66.5,175.0,21.71428571,45.26998564,17.51485716,2.97387832,65.75872112,26.6350331358147,"…
258,"Girl","6000",7.833333333,19.4,116.9,14.19621956,16.10341974,3.705738888,0.7790931211,20.5882517491,17.9992887844981,"1",44.22222222,"1",2.74613858012745,9.833333333,25.3,128.0,15.44189453125,20.23846832,5.265048882,0.988588197,26.492105399,19.8740296503529,"#N/A",,"0",,16.35,52.1,162.0,19.85215668,37.6830328,11.98189586,2.339648169,52.004576829,23.0400795287664,"0",129.555555555556,"0",,18.0…
259,"Girl","6000",7.416666667,31.8,136.5,17.0671819,,,,,,"#N/A",,"0",,,,,,,,,,,"#N/A",,"#N/A",,,,,,,,,,,"#N/A",,"#N/A",,,,,,,,,,,"#N/A",,"#N/A",
260,"Boy","6000",7.5,27.6,132.1,15.8162473,23.00015537,4.83829541,1.149669492,28.988120272,16.6906145158828,"1",84.44444444,"1",3.67147278275103,,,,,,,,,,"#N/A",,"#N/A",,,,,,,,,,,"#N/A",,"#N/A",,,,,,,,,,,"#N/A",,"#N/A",
261,"Boy","6000",7.0,22.4,119.2,15.76505563,18.74091281,3.426052957,0.9139890362,23.0809548032,14.8436361762859,"1",69.0,"1",3.68178437728936,9.0,28.0,129.9,16.5935660818027,23.05468383,4.395366683,1.151668272,28.601718785,15.3674914295889,"1",74.33333333,"1",3.224218292392,15.5,54.9,169.5,19.10877907,46.08529957,6.366001478,2.441860535,54.893161583,11.5970756546322,"1",193.333333333333,"1",4.195…
262,"Girl","6000",7.666666667,25.8,125.5,16.38069237,,,,,,"#N/A",,"0",,,,,,,,,,,"#N/A",,"#N/A",,,,,,,,,,,"#N/A",,"#N/A",,17.9,62.8,162.0,23.929279073312,40.418049,19.927081,2.355272,62.700402,31.781424623083,"1",160.222222222222,"1",3.96412558711634
263,"Boy","6000",7.25,36.9,133.7,20.64255981,,,,,,"1",77.36111111,"1",,9.25,49.4,146.4,23.0486129773956,34.36061062,14.0896152,1.429281248,49.879507068,28.2473024057592,"1",100.416666666667,"1",2.92243545311789,15.73333333,99.6,188.5,28.03087336,68.22944001,21.57863895,3.491945262,93.300024222,23.1282243814378,"1",311.111111111111,"1",4.55977817003207,,,,,,,,,,"#N/A",,"#N/A",
264,"Boy","6000",7.833333333,30.0,128.1,18.28197014,22.94182781,6.190441274,1.088314423,30.220583507,20.4841884425101,"1",54.66666667,"1",2.38283833017749,,,,,,,,,,"#N/A",,"#N/A",,,,,,,,,,,"#N/A",,"#N/A",,,,,,,,,,,"#N/A",,"#N/A",
265,"Girl","6000",7.833333333,21.7,122.4,14.48427955,16.33400514,5.787877584,0.8732422675,22.9951249915,25.170020107042,"1",52.0,"1",3.18354252703511,9.833333333,27.6,132.4,15.7446536632561,19.59703195,7.822338558,1.079587168,28.498957676,27.4478058002362,"1",66.77777778,"1",3.40754548700932,16.31111111,53.9,164.5,19.91851517,35.34457944,15.73671954,2.039436138,53.120735118,29.6244385644196,"1",1…
266,"Girl","6000",7.083333333,23.1,121.8,15.57103222,17.18303266,6.036727124,0.8897993531,24.1095591371,25.0387287866688,"1",56.55555556,"1",3.29136053449135,9.083333333,30.5,133.7,17.0622784351261,21.84586032,8.556322988,1.181076604,31.583259912,27.0913230991366,"1",66.94444444,"1",3.06439954569846,15.63055556,59.8,165.0,21.9651056,42.82508889,14.84071967,2.531162207,60.196970767,24.653598812210…
267,"Girl","6000",7.333333333,21.8,124.1,14.15509963,16.17662862,6.078987651,0.8032836287,23.0588998997,26.3628693365337,"1",47.55555556,"1",2.93976926077196,,,,,,,,,,"#N/A",,"#N/A",,,,,,,,,,,"#N/A",,"#N/A",,,,,,,,,,,"#N/A",,"#N/A",
268,"Boy","6000",7.416666667,34.9,131.2,20.274855,24.19893084,10.96109789,1.105518745,36.265547475,30.2245482370179,"1",84.16666667,"1",3.47811509634448,9.416666667,47.4,141.6,23.6402374796514,28.76974139,18.88000383,1.416234212,49.065979432,38.4788076148884,"1",98.61111111,"1",3.42759810640064,,,,,,,,,,"#N/A",,"#N/A",,,,,,,,,,,"#N/A",,"#N/A",
269,"Girl","6000",7.666666667,25.5,127.8,15.61271647,19.64162458,5.869570703,0.8708432889,26.3820385719,22.2483591895427,"1",59.22222222,"1",3.01513869073248,9.666666667,32.6,139.9,16.6564394765791,25.20851561,7.533246202,1.096934373,33.838696185,22.262223582182,"1",81.94444444,"1",3.25066520011568,16.18055556,55.2,171.5,18.76769033,38.85881838,14.15592892,2.0182181,55.0329654,25.7226351825846,"#…
270,"Girl","1000",,,,,,,,,,"#N/A",,"#N/A",,9.583333333,26.2,134.4,14.5044997165533,,,,,,"1",42.33333333,"1",,,,,,,,,,,"#N/A",,"#N/A",,,,,,,,,,,"#N/A",,"#N/A",
271,"Girl","1000",,,,,,,,,,"#N/A",,"#N/A",,8.75,40.4,133.9,22.5330619698247,27.13079978,13.64778638,1.16409571,41.94268187,32.539136200925,"1",76.80555556,"1",2.83093591721608,,,,,,,,,,"#N/A",,"#N/A",,,,,,,,,,,"#N/A",,"#N/A",
272,"Girl","1000",,,,,,,,,,"#N/A",,"#N/A",,9.333333333,29.2,129.8,17.3313928504443,,,,,,"#N/A",,"0",,,,,,,,,,,"#N/A",,"#N/A",,17.825,63.8,163.0,24.0129474199255,39.554187,21.13537,2.463118,63.152675,33.4671017498467,"1",140.0,"1",3.5394483016425
273,"Girl","1000",,,,,,,,,,"#N/A",,"#N/A",,9.083333333,28.4,136.2,15.309609906827,,,,,,"1",60.88888889,"1",,15.82777778,56.8,167.2,20.31775829,36.750555,17.83098455,1.982382355,56.563921905,31.5236001137747,"0",139.333333333333,"0",,,,,,,,,,,"#N/A",,"#N/A",
274,"Girl","1000",,,,,,,,,,"#N/A",,"#N/A",,9.666666667,33.9,137.3,17.9828542237693,,,,,,"#N/A",,"0",,,,,,,,,,,"#N/A",,"#N/A",,,,,,,,,,,"#N/A",,"#N/A",
275,"Girl","1000",,,,,,,,,,"#N/A",,"#N/A",,9.25,38.5,138.6,20.0416867083534,,,,,,"#N/A",,"0",,15.99722222,66.8,158.0,26.75853229,38.47908467,24.73833525,2.369943764,65.587363684,37.71814242937,"#N/A",,"0",,17.725,70.3,159.4,27.6680588593675,41.10838,26.312679,2.423296,69.844355,37.6733080289739,"1",128.666666666667,"1",3.12993765910179
276,"Boy","1000",,,,,,,,,,"#N/A",,"#N/A",,9.416666667,26.5,127.9,16.1996184225729,,,,,,"#N/A",,"0",,,,,,,,,,,"#N/A",,"#N/A",,,,,,,,,,,"#N/A",,"#N/A",
277,"Girl","1000",,,,,,,,,,"#N/A",,"#N/A",,9.166666667,34.3,140.5,17.3756664682565,25.42023978,9.235157513,1.014556517,35.66995381,25.8905788389637,"1",83.75,"1",3.29461880473261,,,,,,,,,,"#N/A",,"#N/A",,,,,,,,,,,"#N/A",,"#N/A",
278,"Boy","1000",,,,,,,,,,"#N/A",,"#N/A",,9.583333333,41.5,141.7,20.6684732074333,,,,,,"1",88.33333333,"1",,16.26666667,89.3,180.5,27.40924333,63.84946513,21.99639227,3.730981031,89.576838431,24.5558926339464,"1",266.666666666667,"1",4.1764902199842,18.1027777777778,97.5,183.0,29.1140374451312,69.388103,25.001427,4.165953,98.555483,25.3678701975414,"1",266.944444444444,"1",3.84712123408885
279,"Boy","1000",,,,,,,,,,"#N/A",,"#N/A",,9.083333333,36.1,141.3,18.0810179863556,,,,,,"#N/A",,"0",,15.75833333,85.3,189.0,23.87951065,61.0067729,20.67106594,3.279055798,84.956894638,24.3312400106891,"0",0.0,"0",,,,,,,,,,,"#N/A",,"#N/A",
280,"Girl","1000",,,,,,,,,,"#N/A",,"#N/A",,9.5,36.2,147.3,16.6841112415421,,,,,,"#N/A",,"0",,16.225,67.7,181.5,20.55111597,49.46013972,14.53952266,2.560183452,66.559845832,21.8442853619259,"0",114.666666666667,"0",,17.9527777777778,64.6,182.0,19.5024755464316,47.355666,14.736077,2.649306,64.741049,22.7615666221287,"#N/A",0.0,"0",
281,"Boy","1000",,,,,,,,,,"#N/A",,"#N/A",,8.833333333,44.7,138.0,23.4719596723377,30.25235425,14.36196847,1.22771227,45.84203499,31.3292559397351,"1",100.2777778,"1",3.31470988906591,,,,,,,,,,"#N/A",,"#N/A",,17.3777777777778,118.1,185.7,34.2472804440489,64.325513,49.387872,3.418,117.131385,42.1645078302455,"1",216.666666666667,"1",3.36828509500837
282,"Girl","1000",,,,,,,,,,"#N/A",,"#N/A",,9.666666667,25.4,128.9,15.2871976941609,,,,,,"#N/A",,"0",,,,,,,,,,,"#N/A",,"#N/A",,,,,,,,,,,"#N/A",,"#N/A",
283,"Boy","1000",,,,,,,,,,"#N/A",,"#N/A",,9.333333333,29.6,136.2,15.9564948324676,,,,,,"#N/A",,"0",,16.05,57.4,177.0,18.32168279,48.25448282,7.864309887,2.626952912,58.745745619,13.3870288037615,"1",194.444444444444,"1",4.02956229309855,17.7888888888889,60.2,180.4,18.4979424879917,51.123028,6.535406,2.886692,60.545126,10.7942726884407,"#N/A",0.0,"0",
284,"Boy","2000",,,,,,,,,,"#N/A",,"#N/A",,9.5,31.0,141.5,15.4827754123538,,,,,,"#N/A",,"0",,,,,,,,,,,"#N/A",,"#N/A",,,,,,,,,,,"#N/A",,"#N/A",
285,"Girl","2000",,,,,,,,,,"#N/A",,"#N/A",,9.166666667,28.6,135.2,15.6463359126081,,,,,,"#N/A",,"0",,,,,,,,,,,"#N/A",,"#N/A",,,,,,,,,,,"#N/A",,"#N/A",
286,"Boy","2000",,,,,,,,,,"#N/A",,"#N/A",,9.0,32.8,138.5,17.0991411330788,,,,,,"#N/A",,"0",,15.59722222,67.4,182.5,20.23644211,55.84846076,9.843522106,3.116120908,68.808103774,14.305759883067,"1",233.333333333333,"1",4.17797250198258,17.3777777777778,77.9,186.1,22.4928616203927,61.518388,13.045217,3.438026,78.001631,16.7242874703479,"1",266.666666666667,"1",4.33474730623089
287,"Girl","2000",,,,,,,,,,"#N/A",,"#N/A",,9.416666667,44.5,142.1,22.0379835789784,,,,,,"#N/A",,"0",,16.05,70.5,168.0,24.9787415,39.16666138,26.54681627,2.521653722,68.235131372,38.9049097381725,"0",0.0,"0",,17.8527777777778,62.5,168.5,22.0130493356462,40.969852,21.559074,2.477582,65.006508,33.164485623501,"1",133.555555555556,"1",3.25984959759083
288,"Girl","2000",,,,,,,,,,"#N/A",,"#N/A",,9.583333333,39.2,141.2,19.6615011756775,,,,,,"#N/A",,"0",,16.23055556,60.8,169.5,21.16236371,42.3506681,16.12382722,2.761741279,61.236236599,26.3305325661755,"0",0.0,"0",,17.9138888888889,67.4,169.5,23.4595939819528,44.7789,19.511943,2.893684,67.184527,29.0423165441055,"1",180.444444444444,"1",4.029675683066
289,"Girl","2000",,,,,,,,,,"#N/A",,"#N/A",,9.333333333,29.7,138.0,15.5954631379962,,,,,,"#N/A",,"0",,,,,,,,,,,"#N/A",,"#N/A",,17.7888888888889,57.9,161.6,22.1715395549456,39.035585,16.49573,2.133199,57.664514,28.6063800000118,"1",142.222222222222,"1",3.64339927843331
290,"Girl","2000",,,,,,,,,,"#N/A",,"#N/A",,9.5,25.5,127.9,15.5883120670041,,,,,,"#N/A",,"0",,16.10833333,56.5,160.0,22.0703125,37.31783532,16.32569756,2.228678456,55.872211336,29.2197089924037,"0",162.222222222222,"0",,,,,,,,,,,"#N/A",,"#N/A",
291,"Girl","2000",,,,,,,,,,"#N/A",,"#N/A",,9.0,25.8,129.0,15.5038759689922,,,,,,"#N/A",,"0",,,,,,,,,,,"#N/A",,"#N/A",,,,,,,,,,,"#N/A",,"#N/A",
292,"Boy","2000",,,,,,,,,,"#N/A",,"#N/A",,9.416666667,31.7,139.1,16.383436500746,,,,,,"#N/A",,"0",,,,,,,,,,,"#N/A",,"#N/A",,,,,,,,,,,"#N/A",,"#N/A",
293,"Girl","2000",,,,,,,,,,"#N/A",,"#N/A",,9.25,45.8,147.1,21.1660653439878,,,,,,"#N/A",,"0",,,,,,,,,,,"#N/A",,"#N/A",,,,,,,,,,,"#N/A",,"#N/A",
294,"Girl","2000",,,,,,,,,,"#N/A",,"#N/A",,9.333333333,33.2,139.3,17.1094421961103,,,,,,"#N/A",,"0",,15.95277778,60.7,172.5,20.39907582,41.83091918,17.05711979,2.313534329,61.201573299,27.8703942898127,"0",0.0,"0",,17.6472222222222,64.0,173.5,21.2608692041293,40.845378,20.688835,2.424219,63.958432,32.3473142681171,"1",134.666666666667,"1",3.29698666680639
295,"Girl","2000",,,,,,,,,,"#N/A",,"#N/A",,8.833333333,31.8,134.0,17.709957674315,,,,,,"#N/A",,"0",,15.41111111,57.1,164.0,21.22992267,38.25099822,16.3135434,2.201709596,56.766251216,28.7381023945472,"1",140.444444444444,"1",3.67165436145431,17.0944444444444,58.9,164.5,21.7662438447538,38.620134,17.823381,2.271542,58.715057,30.3557245971847,"1",134.0,"1",3.46969277734769
296,"Girl","3000",,,,,,,,,,"#N/A",,"#N/A",,9.416666667,49.6,146.9,22.9846600564144,,,,,,"#N/A",,"0",,15.91111111,76.3,178.5,23.94683364,46.07415981,27.37958804,2.762733588,76.216481438,35.9234479517039,"1",164.444444444444,"1",3.56912519126942,17.7444444444444,75.4,181.0,23.0151704770917,46.164154,25.997467,2.868133,75.029754,34.6495431665683,"1",174.222222222222,"1",3.77397194849974
297,"Boy","3000",,,,,,,,,,"#N/A",,"#N/A",,9.5,31.1,142.3,15.3585631891291,,,,,,"#N/A",,"0",,16.03333333,65.6,185.5,19.06408701,56.76554936,6.42584108,2.896614106,66.088004546,9.72315796814133,"1",251.944444444444,"1",4.43833358938612,,,,,,,,,,"#N/A",,"#N/A",
298,"Boy","3000",,,,,,,,,,"#N/A",,"#N/A",,9.25,36.0,142.3,17.7784011192491,23.57879625,12.35588209,1.179537079,37.114215419,33.2915082550138,"#N/A",,"0",,15.72222222,66.5,178.5,20.87109354,51.3110255,13.58532323,2.849355665,67.745704395,20.0534090704689,"1",238.611111111111,"1",4.65028926601966,,,,,,,,,,"#N/A",,"#N/A",
299,"Girl","3000",,,,,,,,,,"#N/A",,"#N/A",,9.25,30.2,133.1,17.0471126876241,,,,,,"#N/A",,"0",,15.72222222,57.9,163.0,21.79231435,38.75207022,17.29928115,2.274878493,58.326229863,29.6595222949152,"1",176.666666666667,"1",4.55889622576832,17.5861111111111,60.3,165.0,22.1487603305785,40.774834,17.144654,2.439963,60.359451,28.4042576861741,"1",208.444444444444,"1",5.11208566647859
300,"Girl","4000",,,,,,,,,,"#N/A",,"#N/A",,9.583333333,34.7,147.0,16.0581239298441,,,,,,"#N/A",,"0",,16.14444444,57.4,172.5,19.29006511,39.28700222,15.99318744,2.487852939,57.768042599,27.6851814956196,"0",132.666666666667,"0",,,,,,,,,,,"#N/A",,"#N/A",
301,"Boy","4000",,,,,,,,,,"#N/A",,"#N/A",,9.5,33.0,136.6,17.6853044766329,,,,,,"#N/A",,"0",,16.06944444,57.7,177.0,18.41744071,48.34847787,8.274518785,2.506814546,59.129811201,13.9938190515651,"1",189.166666666667,"1",3.91256715827333,,,,,,,,,,"#N/A",,"#N/A",
302,"Boy","4000",,,,,,,,,,"#N/A",,"#N/A",,8.916666667,30.5,134.2,16.9353746104864,,,,,,"#N/A",,"0",,,,,,,,,,,"#N/A",,"#N/A",,,,,,,,,,,"#N/A",,"#N/A",
303,"Boy","4000",,,,,,,,,,"#N/A",,"#N/A",,9.083333333,41.0,141.5,20.4772190937582,,,,,,"#N/A",,"0",,,,,,,,,,,"#N/A",,"#N/A",,,,,,,,,,,"#N/A",,"#N/A",
304,"Boy","4000",,,,,,,,,,"#N/A",,"#N/A",,9.583333333,32.5,140.7,16.4170517096718,,,,,,"#N/A",,"0",,,,,,,,,,,"#N/A",,"#N/A",,,,,,,,,,,"#N/A",,"#N/A",
305,"Girl","4000",,,,,,,,,,"#N/A",,"#N/A",,,24.0,124.9,15.3846055226888,,,,,,"#N/A",,"0",,,,,,,,,,,"#N/A",,"#N/A",,,,,,,,,,,"#N/A",,"#N/A",
306,"Boy","4000",,,,,,,,,,"#N/A",,"#N/A",,9.0,31.0,133.3,17.4462220206214,,,,,,"#N/A",,"0",,15.58611111,67.2,175.5,21.81800472,52.16144798,10.93111734,2.959700407,66.052265727,16.5491936115853,"0",205.555555555556,"0",,,,,,,,,,,"#N/A",,"#N/A",
307,"Girl","4000",,,,,,,,,,"#N/A",,"#N/A",,8.916666667,30.4,139.9,15.5323852787731,,,,,,"#N/A",,"0",,,,,,,,,,,"#N/A",,"#N/A",,,,,,,,,,,"#N/A",,"#N/A",
308,"Girl","5000",,,,,,,,,,"#N/A",,"#N/A",,9.333333333,41.2,145.0,19.5957193816885,,,,,,"#N/A",,"0",,,,,,,,,,,"#N/A",,"#N/A",,17.7277777777778,73.9,180.0,22.8086419753086,49.276528,21.55861,2.727431,73.562569,29.3064941764065,"1",173.777777777778,"1",3.52658324015397
309,"Boy","5000",,,,,,,,,,"#N/A",,"#N/A",,9.833333333,38.4,146.7,17.8431282349382,,,,,,"#N/A",,"0",,16.20277778,74.2,188.5,20.88243779,61.84856576,9.971153684,2.995772156,74.8154916,13.3276591127819,"1",276.666666666667,"1",4.47329155117771,,,,,,,,,,"#N/A",,"#N/A",
310,"Girl","5000",,,,,,,,,,"#N/A",,"#N/A",,9.166666667,50.3,143.1,24.5634134061543,,,,,,"#N/A",,"0",,15.54444444,93.3,165.5,34.06321593,54.17930587,38.89987045,3.00459726,96.08377358,40.4853691738197,"1",187.111111111111,"1",3.4535531252481,17.3972222222222,103.3,165.3,37.8054676294801,55.339289,45.506374,3.007172,103.852835,43.8181336118557,"1",180.0,"1",3.25266195595683
311,"Girl","5000",,,,,,,,,,"#N/A",,"#N/A",,9.0,33.3,131.6,19.2279265712623,,,,,,"#N/A",,"0",,15.38055556,52.8,161.0,20.36958451,35.20425924,15.07905628,2.229028591,52.512344111,28.7152602598087,"1",136.666666666667,"1",3.88210601833606,17.2666666666667,58.7,162.4,22.2569705646825,37.945858,18.316836,2.316619,58.579313,31.2684377162293,"#N/A",99.5555555555556,"0",
312,"Girl","5000",,,,,,,,,,"#N/A",,"#N/A",,8.916666667,47.7,140.4,24.1982613777486,,,,,,"#N/A",,"0",,,,,,,,,,,"#N/A",,"#N/A",,17.2916666666667,89.8,172.8,30.0738383058985,46.8531,39.784246,2.529178,89.166524,44.6179173699762,"1",143.111111111111,"1",3.05446408265645
313,"Boy","5000",,,,,,,,,,"#N/A",,"#N/A",,9.416666667,43.8,141.4,21.906615797971,,,,,,"#N/A",,"0",,15.85277778,85.6,176.0,27.63429752,57.59886399,25.54455149,2.993389312,86.136804792,29.6557917973438,"1",254.166666666667,"1",4.41270276981147,,,,,,,,,,"#N/A",,"#N/A",
314,"Boy","5000",,,,,,,,,,"#N/A",,"#N/A",,9.0,,,,26.48856093,7.927154697,1.151040083,35.56675571,22.2881017364516,"#N/A",,"0",,,,,,,,,,,"#N/A",,"#N/A",,,,,,,,,,,"#N/A",,"#N/A",
315,"Girl","5000",,,,,,,,,,"#N/A",,"#N/A",,9.25,27.1,130.2,15.9862765779222,,,,,,"#N/A",,"0",,15.65833333,52.9,155.5,21.87735859,33.91402959,17.58038665,1.997992358,53.492408598,32.8651992138139,"0",88.8888888888889,"0",,17.4583333333333,51.5,155.2,21.3807923264959,33.296296,15.725533,2.035985,51.057814,30.7994639175112,"#N/A",78.4444444444444,"0",
316,"Girl","5000",,,,,,,,,,"#N/A",,"#N/A",,9.333333333,43.4,137.9,22.8223939218812,,,,,,"#N/A",,"0",,,,,,,,,,,"#N/A",,"#N/A",,,,,,,,,,,"#N/A",,"#N/A",
317,"Boy","5000",,,,,,,,,,"#N/A",,"#N/A",,9.0,27.9,131.1,16.2330011677288,,,,,,"#N/A",,"0",,15.40555556,51.8,177.0,16.53420154,42.39477052,7.855665203,2.245334042,52.495769765,14.9643775835011,"1",205.0,"1",4.83550205569081,17.2444444444444,62.8,174.7,20.5766103573089,51.883641,8.523369,2.819011,63.226021,13.4807929792071,"1",241.111111111111,"1",4.64715094129787
318,"Boy","5000",,,,,,,,,,"#N/A",,"#N/A",,9.833333333,31.2,143.8,15.0881787987875,,,,,,"#N/A",,"0",,,,,,,,,,,"#N/A",,"#N/A",,,,,,,,,,,"#N/A",,"#N/A",
319,"Girl","5000",,,,,,,,,,"#N/A",,"#N/A",,9.5,26.9,135.6,14.6296151269133,,,,,,"#N/A",,"0",,,,,,,,,,,"#N/A",,"#N/A",,,,,,,,,,,"#N/A",,"#N/A",
320,"Girl","6000",,,,,,,,,,"#N/A",,"#N/A",,9.5,33.4,147.1,15.4355149015108,,,,,,"#N/A",,"0",,16.04166667,60.5,177.0,19.31118133,42.18264753,16.60062834,2.570283279,61.353559149,27.0573192008056,"#N/A",,"0",,,,,,,,,,,"#N/A",,"#N/A",
321,"Boy","1000",,,,,,,,,,"#N/A",,"#N/A",,,,,,,,,,,"#N/A",,"#N/A",,16.12777778,90.6,178.5,28.43490337,64.58568526,23.33001972,3.091962268,91.007667248,25.6352243997472,"0",262.5,"0",,17.8805555555556,77.8,180.2,23.9590737138782,64.288618,10.679398,3.130398,78.098414,13.6742828093795,"#N/A",0.0,"0",
322,"Girl","1000",,,,,,,,,,"#N/A",,"#N/A",,,,,,,,,,,"#N/A",,"#N/A",,16.25,68.7,174.0,22.69124059,44.09220167,21.97537946,2.537611871,68.605193001,32.0316560579892,"1",160.0,"1",3.62875959784206,18.0055555555556,72.5,173.6,24.0568391768778,45.466458,24.002644,2.627778,72.09688,33.2922090387268,"1",160.0,"1",3.51907773418374
323,"Girl","1000",,,,,,,,,,"#N/A",,"#N/A",,,,,,,,,,,"#N/A",,"#N/A",,16.41388889,78.9,172.5,26.51543793,43.16582407,31.35730085,2.408834486,76.931959406,40.7597844798353,"0",0.0,"0",,18.2472222222222,93.8,174.0,30.9816356189721,46.172779,44.591744,2.425224,93.189747,47.8504829506619,"#N/A",0.0,"0",
324,"Girl","1000",,,,,,,,,,"#N/A",,"#N/A",,,,,,,,,,,"#N/A",,"#N/A",,16.41666667,48.9,155.5,20.22311597,32.6553304,13.40514908,1.930963581,47.991443061,27.9323734086538,"1",108.222222222222,"1",3.31407524886724,18.1694444444444,47.6,156.0,19.5595003287311,32.223169,13.122808,2.039682,47.385659,27.6936277281698,"1",120.0,"1",3.72402850880371
325,"Boy","1000",,,,,,,,,,"#N/A",,"#N/A",,,,,,,,,,,"#N/A",,"#N/A",,16.30555556,76.6,173.0,25.59390558,49.91164758,23.79655739,2.317120975,76.025325945,31.3008291568726,"1",159.444444444444,"1",3.19453378470188,,,,,,,,,,"#N/A",,"#N/A",
326,"Boy","1000",,,,,,,,,,"#N/A",,"#N/A",,,,,,,,,,,"#N/A",,"#N/A",,15.96944444,61.4,177.7,19.44435384,47.52994037,11.18208446,2.552322399,61.264347229,18.2521890230912,"0",0.0,"0",,,,,,,,,,,"#N/A",,"#N/A",
327,"Girl","1000",,,,,,,,,,"#N/A",,"#N/A",,,,,,,,,,,"#N/A",,"#N/A",,16.275,55.5,164.5,20.50978834,34.9488122,17.89538659,2.228919197,55.073117987,32.493868595245,"1",137.111111111111,"1",3.92319802820397,,,,,,,,,,"#N/A",,"#N/A",
328,"Girl","1000",,,,,,,,,,"#N/A",,"#N/A",,,,,,,,,,,"#N/A",,"#N/A",,16.08888889,82.0,173.0,27.39817568,50.09893113,28.7863306,2.978698144,81.863959874,35.1636185744083,"0",174.444444444444,"0",,,,,,,,,,,"#N/A",,"#N/A",
329,"Girl","2000",,,,,,,,,,"#N/A",,"#N/A",,,,,,,,,,,"#N/A",,"#N/A",,15.09166667,51.1,170.5,17.5781082,35.24862857,13.28266849,2.321754438,50.853051498,26.1197078616263,"1",122.222222222222,"1",3.46743198758788,,,,,,,,,,"#N/A",,"#N/A",
330,"Girl","2000",,,,,,,,,,"#N/A",,"#N/A",,,,,,,,,,,"#N/A",,"#N/A",,15.84166667,53.8,169.0,18.83687546,39.68206851,11.17699967,2.271156927,53.130225107,21.0369891102295,"1",136.888888888889,"1",3.44964095947752,17.6583333333333,55.8,170.6,19.1723851684078,40.852218,12.689593,2.272049,55.81386,22.7355588737278,"1",140.888888888889,"1",3.44874515476464
331,"Boy","2000",,,,,,,,,,"#N/A",,"#N/A",,,,,,,,,,,"#N/A",,"#N/A",,15.94722222,,,,,,,,,"#N/A",,"0",,,,,,,,,,,"#N/A",,"#N/A",
332,"Girl","2000",,,,,,,,,,"#N/A",,"#N/A",,,,,,,,,,,"#N/A",,"#N/A",,15.75833333,,,,59.29924205,15.62600081,2.995822986,77.921065846,20.0536281688993,"#N/A",,"0",,,,,,,,,,,"#N/A",,"#N/A",
333,"Girl","2000",,,,,,,,,,"#N/A",,"#N/A",,,,,,,,,,,"#N/A",,"#N/A",,15.50555556,,,,,,,,,"#N/A",,"0",,,,,,,,,,,"#N/A",,"#N/A",
334,"Girl","3000",,,,,,,,,,"#N/A",,"#N/A",,,,,,,,,,,"#N/A",,"#N/A",,15.68611111,49.0,161.5,18.78672277,34.34193596,11.98659377,2.040518566,48.369048296,24.7815373514208,"1",127.777777777778,"1",3.72075056940902,,,,,,,,,,"#N/A",,"#N/A",
335,"Girl","3000",,,,,,,,,,"#N/A",,"#N/A",,,,,,,,,,,"#N/A",,"#N/A",,15.38611111,75.4,167.0,27.03574886,42.63795436,30.97984505,2.203546671,75.821346081,40.8590016548957,"0",162.222222222222,"0",,,,,,,,,,,"#N/A",,"#N/A",
336,"Girl","3000",,,,,,,,,,"#N/A",,"#N/A",,,,,,,,,,,"#N/A",,"#N/A",,16.31666667,64.3,170.5,22.11883283,39.78942627,21.39097381,2.751312453,63.931712533,33.4590971561391,"1",131.555555555556,"1",3.30629435727111,,,,,,,,,,"#N/A",,"#N/A",
337,"Girl","3000",,,,,,,,,,"#N/A",,"#N/A",,,,,,,,,,,"#N/A",,"#N/A",,15.81666667,52.9,157.0,21.46131689,36.07886066,15.28343763,2.071833513,53.434131803,28.602387863897,"1",124.222222222222,"1",3.44307497381548,17.6166666666667,54.0,158.0,21.6311488543503,34.756227,16.828236,2.0844,53.668863,31.3556782449444,"1",121.333333333333,"1",3.49098115089803
338,"Girl","3000",,,,,,,,,,"#N/A",,"#N/A",,,,,,,,,,,"#N/A",,"#N/A",,16.03888889,68.8,167.0,24.66922443,44.11602022,22.09198027,2.398687552,68.606688042,32.2009134976398,"1",188.888888888889,"1",4.28163936699023,17.9444444444444,75.5,168.3,26.6550020141296,45.05255,27.611785,2.521458,75.185793,36.7247373449928,"1",167.333333333333,"1",3.71418118027355
339,"Girl","3000",,,,,,,,,,"#N/A",,"#N/A",,,,,,,,,,,"#N/A",,"#N/A",,16.20277778,71.9,170.0,24.87889273,41.48065303,27.49016808,2.370955214,71.341776324,38.5330580432325,"1",160.0,"1",3.85721989198876,18.0388888888889,75.4,170.9,25.8158970459287,43.529761,28.968483,2.388611,74.886855,38.6830011755735,"1",171.777777777778,"1",3.94621458587328
340,"Girl","3000",,,,,,,,,,"#N/A",,"#N/A",,,,,,,,,,,"#N/A",,"#N/A",,16.20277778,66.4,166.5,23.95187981,43.03174032,22.46181076,2.342774245,67.836325325,33.1117740419852,"1",169.111111111111,"1",3.9299156820881,18.1,68.3,167.3,24.4021909809073,42.299214,23.259331,2.451169,68.009714,34.2000129569726,"1",179.333333333333,"1",4.23963748672335
341,"Girl","3000",,,,,,,,,,"#N/A",,"#N/A",,,,,,,,,,,"#N/A",,"#N/A",,15.97222222,69.1,165.0,25.38108356,43.51791812,24.55007555,2.140391499,70.208385169,34.9674408418667,"1",138.888888888889,"1",3.19153339334628,,,,,,,,,,"#N/A",,"#N/A",
342,"Boy","3000",,,,,,,,,,"#N/A",,"#N/A",,,,,,,,,,,"#N/A",,"#N/A",,15.78611111,71.2,173.5,23.65271699,58.97835767,10.01835645,3.085714402,72.082428522,13.8984724230571,"1",264.722222222222,"1",4.48846378028047,17.6388888888889,74.6,174.1,24.6116814430231,62.233742,9.403804,3.254612,74.892158,12.5564601837218,"1",260.833333333333,"1",4.19118833210018
343,"Girl","3000",,,,,,,,,,"#N/A",,"#N/A",,,,,,,,,,,"#N/A",,"#N/A",,15.63333333,59.6,174.0,19.68555952,40.75858751,15.6243409,2.276936761,58.659865171,26.6354872355286,"1",140.222222222222,"1",3.44031112922691,17.625,67.9,175.0,22.1714285714286,41.897932,23.516948,2.335981,67.750861,34.7109212383294,"#N/A",70.4444444444444,"0",
344,"Boy","3000",,,,,,,,,,"#N/A",,"#N/A",,,,,,,,,,,"#N/A",,"#N/A",,15.54444444,65.6,166.0,23.80606764,55.87820127,8.330867673,2.389174177,66.59824312,12.509140305682,"1",175.833333333333,"1",3.14672500790992,17.4861111111111,71.1,168.0,25.1913265306122,56.190159,12.516352,2.636882,71.343393,17.5438137628245,"1",183.888888888889,"1",3.27261734370406
345,"Boy","3000",,,,,,,,,,"#N/A",,"#N/A",,,,,,,,,,,"#N/A",,"#N/A",,15.93888889,69.2,180.5,21.23986157,55.54269903,11.85820841,2.842548572,70.243456012,16.8815845393117,"1",250.0,"1",4.50104161961897,17.8055555555556,74.2,182.1,22.3760803922509,57.395998,14.374575,2.977532,74.748105,19.2306881893528,"1",238.333333333333,"1",4.15243817754215
346,"Boy","3000",,,,,,,,,,"#N/A",,"#N/A",,,,,,,,,,,"#N/A",,"#N/A",,15.43888889,55.2,170.0,19.10034602,42.08453941,9.520967812,2.298603767,53.904110989,17.6627860794196,"1",225.0,"1",5.34638143019658,,,,,,,,,,"#N/A",,"#N/A",
347,"Girl","3000",,,,,,,,,,"#N/A",,"#N/A",,,,,,,,,,,"#N/A",,"#N/A",,15.43888889,46.2,157.5,18.62433862,30.79483323,13.24871023,2.090908482,46.134451942,28.71760619733,"1",94.4444444444444,"1",3.06689254457263,,,,,,,,,,"#N/A",,"#N/A",
348,"Girl","3000",,,,,,,,,,"#N/A",,"#N/A",,,,,,,,,,,"#N/A",,"#N/A",,15.85277778,44.6,158.5,17.75318692,28.69426517,14.0911045,1.602898168,44.388267838,31.7451101075335,"1",94.4444444444444,"1",3.29140488125086,,,,,,,,,,"#N/A",,"#N/A",
349,"Girl","3000",,,,,,,,,,"#N/A",,"#N/A",,,,,,,,,,,"#N/A",,"#N/A",,15.70555556,66.2,176.5,21.25047147,46.28369366,16.97039591,2.680495948,65.934585518,25.7382309704019,"#N/A",0.0,"0",,17.4805555555556,65.2,177.4,20.7176439336069,48.510489,13.939703,2.811114,65.261306,21.3598284410674,"1",201.777777777778,"1",4.15946699234011
350,"Girl","3000",,,,,,,,,,"#N/A",,"#N/A",,,,,,,,,,,"#N/A",,"#N/A",,15.93333333,74.5,161.5,28.56348666,43.38349252,28.78936607,2.377420677,74.550279267,38.6173819240725,"1",165.333333333333,"1",3.81097333869821,17.7527777777778,86.1,162.0,32.8074988568816,46.208588,36.725858,2.485436,85.419882,42.9945079999057,"1",164.0,"1",3.54912381222296
351,"Boy","3000",,,,,,,,,,"#N/A",,"#N/A",,,,,,,,,,,"#N/A",,"#N/A",,15.43055556,66.7,172.5,22.41545894,49.10565928,15.29554112,2.453430377,66.854630777,22.878805764435,"1",216.666666666667,"1",4.41225451085456,17.3,70.7,173.2,23.5680493255604,48.871601,19.339834,2.549031,70.760466,27.3314112996373,"1",189.444444444444,"1",3.87637074636544
352,"Girl","3000",,,,,,,,,,"#N/A",,"#N/A",,,,,,,,,,,"#N/A",,"#N/A",,15.84444444,56.5,166.5,20.3807411,40.69148463,13.64051735,2.469843538,56.801845518,24.0142150762997,"1",168.0,"1",4.12862793106696,17.7444444444444,57.6,167.1,20.6285918729794,41.333537,13.789988,2.556214,57.679739,23.907854368065,"1",167.111111111111,"1",4.0429908311769
353,"Girl","3000",,,,,,,,,,"#N/A",,"#N/A",,,,,,,,,,,"#N/A",,"#N/A",,15.67222222,66.6,172.0,22.51216874,43.40762674,21.14899269,2.372603664,66.929223094,31.599041065062,"1",170.666666666667,"1",3.93172074780578,,,,,,,,,,"#N/A",,"#N/A",
354,"Boy","3000",,,,,,,,,,"#N/A",,"#N/A",,,,,,,,,,,"#N/A",,"#N/A",,15.25,63.1,175.5,20.4868467,42.64000439,18.65001617,2.110068466,63.400089026,29.4163879838587,"1",170.555555555556,"1",3.99989535637935,17.1222222222222,84.4,182.7,25.2851393783391,52.394674,28.91249,2.683764,83.990928,34.4233486740378,"1",216.944444444444,"1",4.14058200733235
355,"Boy","3000",,,,,,,,,,"#N/A",,"#N/A",,,,,,,,,,,"#N/A",,"#N/A",,15.75277778,77.7,179.5,24.11526912,,,,,,"0",216.666666666667,"0",,17.5777777777778,77.3,181.7,23.4136778889768,59.794485,13.982711,3.175873,76.953069,18.1704397000723,"#N/A",222.222222222222,"0",
356,"Girl","3000",,,,,,,,,,"#N/A",,"#N/A",,,,,,,,,,,"#N/A",,"#N/A",,15.82777778,71.7,162.0,27.32053041,41.88173446,26.83374953,2.585333927,71.300817917,37.6345606038302,"1",164.0,"1",3.91578816194042,17.7444444444444,73.5,163.4,27.5285435415415,42.311868,28.255095,2.660246,73.227209,38.5855140266236,"1",155.777777777778,"1",3.68165682918509
357,"Girl","3000",,,,,,,,,,"#N/A",,"#N/A",,,,,,,,,,,"#N/A",,"#N/A",,15.82222222,56.9,165.0,20.89990817,35.42539361,18.82296413,2.057715508,56.306073248,33.4297226643639,"1",122.444444444444,"1",3.45640321720744,,,,,,,,,,"#N/A",,"#N/A",
358,"Boy","3000",,,,,,,,,,"#N/A",,"#N/A",,,,,,,,,,,"#N/A",,"#N/A",,16.06944444,71.3,174.0,23.55000661,57.21763599,10.98520543,2.646717521,70.849558941,15.5049736289085,"1",220.277777777778,"1",3.84982311775824,17.9583333333333,71.7,175.0,23.4122448979592,55.790021,13.613686,2.664311,72.068018,18.8900518951416,"1",200.555555555556,"1",3.59482846503241
359,"Girl","3000",,,,,,,,,,"#N/A",,"#N/A",,,,,,,,,,,"#N/A",,"#N/A",,15.73611111,47.2,167.0,16.92423536,34.70427391,10.19132247,2.154875568,47.050471948,21.6604043446438,"1",116.666666666667,"1",3.36173772052466,17.6361111111111,52.9,169.0,18.5217604425615,37.125896,13.695375,2.287673,53.108944,25.7873231296032,"#N/A",80.0,"0",
360,"Boy","3000",,,,,,,,,,"#N/A",,"#N/A",,,,,,,,,,,"#N/A",,"#N/A",,16.23333333,69.9,189.0,19.56832116,57.58619438,9.796540225,3.138628063,70.521362668,13.8915923549579,"1",200.0,"1",3.47305464709543,18.1166666666667,77.9,190.7,21.4208190012289,64.501736,10.335591,3.395886,78.233213,13.211257218849,"1",233.611111111111,"1",3.62178021241337
361,"Boy","3000",,,,,,,,,,"#N/A",,"#N/A",,,,,,,,,,,"#N/A",,"#N/A",,16.25277778,56.7,171.5,19.27768192,45.83389155,8.408188739,2.432070524,56.674150813,14.836020687356,"#N/A",,"0",,,,,,,,,,,"#N/A",,"#N/A",
362,"Boy","3000",,,,,,,,,,"#N/A",,"#N/A",,,,,,,,,,,"#N/A",,"#N/A",,15.81666667,70.2,172.0,23.72904273,50.03753218,18.52190818,2.369278905,70.928719265,26.1134112837981,"1",216.666666666667,"1",4.33008298425374,17.7027777777778,69.0,178.0,21.7775533392248,54.450686,12.217015,2.642826,69.310527,17.6264927259895,"1",208.611111111111,"1",3.83119344191754
363,"Girl","3000",,,,,,,,,,"#N/A",,"#N/A",,,,,,,,,,,"#N/A",,"#N/A",,15.48333333,50.5,163.5,18.89103985,33.05164856,13.67372211,1.950772165,48.676142835,28.0912194631989,"0",63.5555555555556,"0",,,,,,,,,,,"#N/A",,"#N/A",
364,"Girl","3000",,,,,,,,,,"#N/A",,"#N/A",,,,,,,,,,,"#N/A",,"#N/A",,15.98055556,68.6,174.0,22.65821112,46.80023795,19.21026775,2.818340217,68.828845917,27.9101988331541,"1",200.0,"1",4.27348254540231,,,,,,,,,,"#N/A",,"#N/A",
365,"Girl","3000",,,,,,,,,,"#N/A",,"#N/A",,,,,,,,,,,"#N/A",,"#N/A",,15.39722222,48.8,163.5,18.25510385,35.76103152,11.64783389,2.133536175,49.542401585,23.5108382261522,"1",119.111111111111,"1",3.33075154849759,,,,,,,,,,"#N/A",,"#N/A",
366,"Girl","3000",,,,,,,,,,"#N/A",,"#N/A",,,,,,,,,,,"#N/A",,"#N/A",,16.22777778,69.6,177.0,22.21583836,38.20937335,28.13462803,2.575132134,68.919133514,40.8226665012914,"1",135.777777777778,"1",3.55352014109328,18.1055555555556,73.0,178.0,23.0400201994698,40.354871,29.325789,2.697052,72.377712,40.5177066111181,"1",134.888888888889,"1",3.34256771354539
367,"Boy","3000",,,,,,,,,,"#N/A",,"#N/A",,,,,,,,,,,"#N/A",,"#N/A",,15.55833333,57.4,177.5,18.21860742,48.66480919,6.464936556,2.461234118,57.590979864,11.2256061127399,"#N/A",0.0,"0",,,,,,,,,,,"#N/A",,"#N/A",
368,"Boy","3000",,,,,,,,,,"#N/A",,"#N/A",,,,,,,,,,,"#N/A",,"#N/A",,15.39166667,55.2,170.0,19.10034602,45.27536463,7.501846325,2.384631879,55.161842834,13.5997021484135,"0",181.388888888889,"0",,,,,,,,,,,"#N/A",,"#N/A",
369,"Girl","3000",,,,,,,,,,"#N/A",,"#N/A",,,,,,,,,,,"#N/A",,"#N/A",,15.47222222,64.4,167.5,22.95388728,35.44465852,25.86865436,2.03302296,63.34633584,40.8368598072333,"1",145.777777777778,"1",4.11282782412818,17.3777777777778,71.1,168.0,25.1913265306122,39.735954,29.260938,2.121228,71.11812,41.1441387933202,"1",151.777777777778,"1",3.81965858370427
370,"Girl","3000",,,,,,,,,,"#N/A",,"#N/A",,,,,,,,,,,"#N/A",,"#N/A",,15.38888889,55.4,162.5,20.97988166,40.4797448,13.4913299,2.387794269,56.358868969,23.9382552325897,"1",173.111111111111,"1",4.276487215184,17.2944444444444,56.6,164.0,21.0440214158239,41.247431,12.944758,2.512041,56.70423,22.8285579400338,"1",165.333333333333,"1",4.00833044204215
371,"Girl","3000",,,,,,,,,,"#N/A",,"#N/A",,,,,,,,,,,"#N/A",,"#N/A",,16.16666667,46.2,164.5,17.073013,34.82221195,9.952527797,2.147071311,46.921811058,21.210877356583,"0",80.0,"0",,18.0694444444444,48.4,164.7,17.8426009793524,35.903902,10.352808,2.178646,48.435356,21.3744852004391,"#N/A",120.444444444444,"0",
372,"Boy","4000",,,,,,,,,,"#N/A",,"#N/A",,,,,,,,,,,"#N/A",,"#N/A",,16.23888889,66.2,178.0,20.89382654,50.86499392,11.64079997,3.007139228,65.512933118,17.7687052250171,"1",238.888888888889,"1",4.69652840742714,18.0194444444444,78.1,183.0,23.3210905073308,63.877174,11.368238,3.437977,78.683389,14.4480787425158,"1",220.277777777778,"1",3.44845840828491
373,"Girl","4000",,,,,,,,,,"#N/A",,"#N/A",,,,,,,,,,,"#N/A",,"#N/A",,16.26111111,57.8,169.0,20.23738665,38.55811354,17.56992496,2.063658791,58.191697291,30.1931818076002,"1",151.333333333333,"1",3.92481165284034,,,,,,,,,,"#N/A",,"#N/A",
374,"Girl","4000",,,,,,,,,,"#N/A",,"#N/A",,,,,,,,,,,"#N/A",,"#N/A",,15.59444444,53.3,163.5,19.93846384,38.09714447,13.74587663,2.142919432,53.985940532,25.4619563807584,"1",136.666666666667,"1",3.58732048209772,,,,,,,,,,"#N/A",,"#N/A",
375,"Boy","4000",,,,,,,,,,"#N/A",,"#N/A",,,,,,,,,,,"#N/A",,"#N/A",,14.69166667,64.3,178.0,20.29415478,55.44303873,6.262667835,3.003166938,64.708873503,9.67822107845789,"1",225.277777777778,"1",4.06322926986109,18.1694444444444,72.8,185.6,21.1336950059453,64.400707,5.294818,3.506097,73.201622,7.2331976469046,"1",269.444444444444,"1",4.18387401312914
376,"Girl","4000",,,,,,,,,,"#N/A",,"#N/A",,,,,,,,,,,"#N/A",,"#N/A",,16.09166667,66.8,169.0,23.38853682,42.85373801,21.62400184,2.793024275,67.270764125,32.144724563882,"0",0.0,"0",,,,,,,,,,,"#N/A",,"#N/A",
377,"Girl","4000",,,,,,,,,,"#N/A",,"#N/A",,,,,,,,,,,"#N/A",,"#N/A",,15.425,73.6,175.5,23.89590994,40.51162632,28.94699837,2.388944964,71.847569654,40.2894607422374,"0",89.1111111111111,"0",,,,,,,,,,,"#N/A",,"#N/A",
378,"Girl","4000",,,,,,,,,,"#N/A",,"#N/A",,,,,,,,,,,"#N/A",,"#N/A",,15.58611111,74.3,172.5,24.96954421,47.60427249,23.36047174,2.681872027,73.646616257,31.7196809945489,"1",206.0,"1",4.32734267797651,,,,,,,,,,"#N/A",,"#N/A",
379,"Girl","4000",,,,,,,,,,"#N/A",,"#N/A",,,,,,,,,,,"#N/A",,"#N/A",,16.24166667,47.8,170.0,16.53979239,38.37624386,6.844983472,2.267625626,47.488852958,14.4138740896813,"1",174.666666666667,"1",4.55142684896069,18.1055555555556,52.6,173.2,17.5343620159049,42.229631,8.294254,2.388345,52.91223,15.6754950604048,"1",214.0,"1",5.06753184748406
380,"Girl","4000",,,,,,,,,,"#N/A",,"#N/A",,,,,,,,,,,"#N/A",,"#N/A",,15.92777778,84.5,160.5,32.80247668,45.56377511,36.29201919,2.304882924,84.160677224,43.1222993767102,"1",153.333333333333,"1",3.36524646966051,17.65,100.7,162.5,38.1349112426036,49.448728,47.812523,2.400827,99.662078,47.9746398625162,"1",162.444444444444,"1",3.28510865728324
381,"Girl","4000",,,,,,,,,,"#N/A",,"#N/A",,,,,,,,,,,"#N/A",,"#N/A",,15.73611111,61.7,157.5,24.87276392,37.29530862,21.72620523,2.239049199,61.260563049,35.465239215353,"1",140.0,"1",3.75382334079744,,,,,,,,,,"#N/A",,"#N/A",
382,"Girl","4000",,,,,,,,,,"#N/A",,"#N/A",,,,,,,,,,,"#N/A",,"#N/A",,15.58055556,53.5,157.0,21.70473447,38.12814994,14.05858736,2.140378015,54.327115315,25.8776621554179,"1",122.666666666667,"1",3.21722052760756,17.3444444444444,61.1,160.8,23.6302938046088,42.102151,16.461186,2.3785,60.941837,27.0113058784231,"#N/A",,"0",
383,"Boy","4000",,,,,,,,,,"#N/A",,"#N/A",,,,,,,,,,,"#N/A",,"#N/A",,16.22777778,73.1,184.5,21.47457789,59.10775538,10.7719389,3.101110409,72.980804689,14.7599618090037,"1",272.777777777778,"1",4.61492364283007,,,,,,,,,,"#N/A",,"#N/A",
384,"Boy","4000",,,,,,,,,,"#N/A",,"#N/A",,,,,,,,,,,"#N/A",,"#N/A",,16.22777778,73.7,188.0,20.85219556,59.15917804,11.05564881,3.331283862,73.546110712,15.0322684679995,"1",250.555555555556,"1",4.23527783611437,,,,,,,,,,"#N/A",,"#N/A",
385,"Boy","4000",,,,,,,,,,"#N/A",,"#N/A",,,,,,,,,,,"#N/A",,"#N/A",,15.97777778,60.5,180.5,18.56953216,49.60151755,8.615048059,2.43953142,60.656097029,14.2031032014491,"1",250.0,"1",5.04016837283238,,,,,,,,,,"#N/A",,"#N/A",
386,"Boy","4000",,,,,,,,,,"#N/A",,"#N/A",,,,,,,,,,,"#N/A",,"#N/A",,15.81111111,57.6,177.0,18.3855214,47.95664147,7.273146344,2.409316639,57.639104453,12.6184235737574,"1",207.222222222222,"1",4.32103283028802,,,,,,,,,,"#N/A",,"#N/A",
387,"Boy","4000",,,,,,,,,,"#N/A",,"#N/A",,,,,,,,,,,"#N/A",,"#N/A",,16.14166667,57.6,174.0,19.02497027,43.58405556,11.03156101,2.249166506,56.864783076,19.3996361425599,"1",171.666666666667,"1",3.93874926187954,17.9444444444444,60.0,177.0,19.1515847936417,45.705058,12.077705,2.440388,60.223151,20.0549204076021,"1",167.777777777778,"1",3.67087987893546
388,"Girl","4000",,,,,,,,,,"#N/A",,"#N/A",,,,,,,,,,,"#N/A",,"#N/A",,15.475,53.2,164.0,19.77989292,39.73529801,11.74121873,2.157903343,53.634420083,21.8912010455791,"1",166.666666666667,"1",4.19442347266963,,,,,,,,,,"#N/A",,"#N/A",
389,"Girl","4000",,,,,,,,,,"#N/A",,"#N/A",,,,,,,,,,,"#N/A",,"#N/A",,16.15555556,49.7,158.0,19.90866848,34.6643791,12.32987784,2.051107981,49.045364921,25.1397412576303,"1",135.333333333333,"1",3.90410377589406,,,,,,,,,,"#N/A",,"#N/A",
390,"Boy","4000",,,,,,,,,,"#N/A",,"#N/A",,,,,,,,,,,"#N/A",,"#N/A",,16.32222222,116.6,184.0,34.4399811,53.41879325,58.77683386,2.557641695,114.753268805,51.2201826336462,"1",146.111111111111,"1",2.73520052067277,18.1277777777778,107.2,186.0,30.9862411839519,54.034392,48.021181,2.72735,104.782923,45.8292053944706,"1",165.555555555556,"1",3.06389226246047
391,"Boy","4000",,,,,,,,,,"#N/A",,"#N/A",,,,,,,,,,,"#N/A",,"#N/A",,15.88888889,74.5,176.5,23.91480551,54.2120981,16.90293092,2.779639374,73.894668394,22.874357903435,"1",207.5,"1",3.82755892637182,,,,,,,,,,"#N/A",,"#N/A",
392,"Girl","4000",,,,,,,,,,"#N/A",,"#N/A",,,,,,,,,,,"#N/A",,"#N/A",,15.81944444,61.0,167.5,21.74203609,37.71199669,21.02771394,2.35763216,61.09734279,34.4167405320312,"1",150.666666666667,"1",3.99519197843531,17.6305555555556,59.2,168.0,20.9750566893424,36.664723,19.756954,2.380331,58.802008,33.5991145064298,"1",126.888888888889,"1",3.46078951391202
393,"Boy","4000",,,,,,,,,,"#N/A",,"#N/A",,,,,,,,,,,"#N/A",,"#N/A",,15.48611111,53.2,180.0,16.41975309,44.03206019,6.20363572,2.408881285,52.644577195,11.7839976129378,"1",173.055555555556,"1",3.9302170920192,17.3305555555556,60.8,187.0,17.386828333667,51.674098,6.507256,2.797456,60.97881,10.6713397654038,"1",209.722222222222,"1",4.05855603366743
394,"Boy","4000",,,,,,,,,,"#N/A",,"#N/A",,,,,,,,,,,"#N/A",,"#N/A",,16.06944444,65.3,180.5,20.04281735,56.11050991,6.454756864,2.988469282,65.553736056,9.84651257479201,"0",0.0,"0",,17.8305555555556,72.7,184.0,21.4732986767486,63.233404,6.652807,3.353329,73.23954,9.08362750503348,"1",268.055555555556,"1",4.23914479687913
395,"Girl","4000",,,,,,,,,,"#N/A",,"#N/A",,,,,,,,,,,"#N/A",,"#N/A",,16.29722222,61.9,163.0,23.2978283,35.38180174,23.77180988,1.974609432,61.128221052,38.8884372404327,"1",124.0,"1",3.50462650012012,,,,,,,,,,"#N/A",,"#N/A",
396,"Girl","4000",,,,,,,,,,"#N/A",,"#N/A",,,,,,,,,,,"#N/A",,"#N/A",,15.92222222,75.3,171.5,25.60157757,47.53357434,25.00712905,2.302657838,74.843361228,33.4126215601397,"1",160.0,"1",3.36604183930175,,,,,,,,,,"#N/A",,"#N/A",
397,"Girl","4000",,,,,,,,,,"#N/A",,"#N/A",,,,,,,,,,,"#N/A",,"#N/A",,15.87777778,47.3,150.0,21.02222222,32.88622573,12.87027079,1.824679493,47.581176013,27.0490808938468,"1",131.777777777778,"1",4.00708122785783,,,,,,,,,,"#N/A",,"#N/A",
398,"Girl","4000",,,,,,,,,,"#N/A",,"#N/A",,,,,,,,,,,"#N/A",,"#N/A",,15.79166667,58.1,166.0,21.08433735,37.71451103,16.87513923,2.361183134,56.950833394,29.6310663502562,"1",162.666666666667,"1",4.31310554542982,17.6361111111111,59.3,167.8,21.0606019709598,38.696411,17.685987,2.447587,58.829985,30.0628786493826,"1",173.555555555556,"1",4.48505561809223
399,"Girl","4000",,,,,,,,,,"#N/A",,"#N/A",,,,,,,,,,,"#N/A",,"#N/A",,15.39444444,52.9,163.0,19.91042192,38.59407736,12.2934541,2.371522629,53.259054089,23.0823740869612,"1",122.666666666667,"1",3.17838059768731,17.2555555555556,51.5,165.0,18.9164370982553,38.285315,10.799652,2.462556,51.547523,20.9508650881246,"1",127.333333333333,"1",3.32590533298036
400,"Boy","4000",,,,,,,,,,"#N/A",,"#N/A",,,,,,,,,,,"#N/A",,"#N/A",,16.30277778,56.1,167.5,19.99554466,44.35209834,9.312846394,2.277798892,55.942743626,16.6471034317876,"1",209.722222222222,"1",4.72857497326297,,,,,,,,,,"#N/A",,"#N/A",
401,"Girl","4000",,,,,,,,,,"#N/A",,"#N/A",,,,,,,,,,,"#N/A",,"#N/A",,15.53611111,78.3,173.0,26.16191654,49.00478657,26.7692194,2.736782602,78.510788572,34.0962304504823,"1",144.444444444444,"1",2.94755787249711,,,,,,,,,,"#N/A",,"#N/A",
402,"Girl","4000",,,,,,,,,,"#N/A",,"#N/A",,,,,,,,,,,"#N/A",,"#N/A",,15.95,53.6,167.0,19.21904694,38.63522759,12.48315603,2.254600844,53.372984464,23.3885291507727,"0",144.444444444444,"0",,,,,,,,,,,"#N/A",,"#N/A",
403,"Girl","4000",,,,,,,,,,"#N/A",,"#N/A",,,,,,,,,,,"#N/A",,"#N/A",,16.02777778,61.4,170.5,21.12124939,45.48622542,13.4467518,2.762374306,61.695351526,21.7954051114097,"1",206.888888888889,"1",4.54838551624293,17.9138888888889,64.9,171.5,22.0656359170074,46.493981,15.124606,2.872401,64.490988,23.4522783245312,"1",207.111111111111,"1",4.45457899402314
404,"Boy","4000",,,,,,,,,,"#N/A",,"#N/A",,,,,,,,,,,"#N/A",,"#N/A",,15.69444444,71.1,178.0,22.44034844,61.86842006,7.666907336,2.944530225,72.479857621,10.5779834393309,"1",266.666666666667,"1",4.31022266946616,,,,,,,,,,"#N/A",,"#N/A",
405,"Girl","4000",,,,,,,,,,"#N/A",,"#N/A",,,,,,,,,,,"#N/A",,"#N/A",,15.625,59.7,168.0,21.15221088,41.62900564,15.53179849,2.11816681,59.27897094,26.2011945276862,"1",169.777777777778,"1",4.07835294568372,17.4888888888889,59.1,168.8,20.7416163158959,41.741389,15.054332,2.210799,59.00652,25.5129975467118,"#N/A",0.0,"0",
406,"Boy","4000",,,,,,,,,,"#N/A",,"#N/A",,,,,,,,,,,"#N/A",,"#N/A",,15.60833333,72.2,176.5,23.17649608,55.74892164,13.66472253,2.862533795,72.276177965,18.9062605615604,"1",236.388888888889,"1",4.24024146001201,,,,,,,,,,"#N/A",,"#N/A",
407,"Girl","4000",,,,,,,,,,"#N/A",,"#N/A",,,,,,,,,,,"#N/A",,"#N/A",,15.60833333,61.6,171.0,21.066311,41.48315079,18.34382413,2.232521525,62.059496445,29.5584482324267,"1",169.777777777778,"1",4.09269244366812,17.3805555555556,65.3,173.6,21.6677461827603,40.323011,22.456085,2.175999,64.955095,34.571706807603,"1",139.777777777778,"1",3.46645189214114
408,"Boy","4000",,,,,,,,,,"#N/A",,"#N/A",,,,,,,,,,,"#N/A",,"#N/A",,16.10555556,73.8,180.5,22.65175989,54.58794275,17.37036179,3.092187713,75.050492253,23.1449005443474,"1",202.222222222222,"1",3.70452176863218,,,,,,,,,,"#N/A",,"#N/A",
409,"Boy","4000",,,,,,,,,,"#N/A",,"#N/A",,,,,,,,,,,"#N/A",,"#N/A",,15.70833333,77.4,188.0,21.89904934,60.75070858,13.50700916,3.033245272,77.290963012,17.4755348279241,"1",227.777777777778,"1",3.74938470845698,17.5833333333333,79.7,190.2,22.0311565334404,61.904241,14.875134,3.160242,79.939617,18.6079625575389,"1",195.277777777778,"1",3.15451372350689
410,"Boy","4000",,,,,,,,,,"#N/A",,"#N/A",,,,,,,,,,,"#N/A",,"#N/A",,15.70555556,68.8,170.0,23.80622837,43.43155507,22.71052445,2.361652657,68.503732177,33.1522440139765,"1",162.222222222222,"1",3.73512350549648,,,,,,,,,,"#N/A",,"#N/A",
411,"Boy","4000",,,,,,,,,,"#N/A",,"#N/A",,,,,,,,,,,"#N/A",,"#N/A",,16.26944444,66.4,183.0,19.82740601,53.28606599,10.54777229,2.669899587,66.503737867,15.8604202234382,"1",205.555555555556,"1",3.85758550075984,,,,,,,,,,"#N/A",,"#N/A",
412,"Girl","4000",,,,,,,,,,"#N/A",,"#N/A",,,,,,,,,,,"#N/A",,"#N/A",,16.18055556,70.4,172.0,23.79664684,41.89792037,25.56494181,2.536002159,69.998864339,36.5219379648656,"1",130.444444444444,"1",3.11338709159048,,,,,,,,,,"#N/A",,"#N/A",
413,"Girl","4000",,,,,,,,,,"#N/A",,"#N/A",,,,,,,,,,,"#N/A",,"#N/A",,16.18055556,52.5,153.0,22.42727156,36.55119645,13.6846137,2.04987457,52.28568472,26.1727732423966,"1",111.777777777778,"1",3.05811542805948,17.9611111111111,53.2,153.5,22.5784888964339,36.618359,14.683864,2.089466,53.391689,27.5021530036257,"1",104.222222222222,"1",2.84617402495349
414,"Girl","4000",,,,,,,,,,"#N/A",,"#N/A",,,,,,,,,,,"#N/A",,"#N/A",,15.95277778,63.0,157.5,25.3968254,40.05667913,19.89847147,2.282270247,62.237420847,31.9718767249642,"1",135.555555555556,"1",3.3840937017176,,,,,,,,,,"#N/A",,"#N/A",
415,"Boy","4000",,,,,,,,,,"#N/A",,"#N/A",,,,,,,,,,,"#N/A",,"#N/A",,15.78611111,62.6,172.0,21.16008653,49.33406073,9.543135755,2.663803832,61.541000317,15.5069558600656,"1",218.333333333333,"1",4.42561042214319,17.6611111111111,70.8,177.0,22.5988700564972,57.891333,10.223955,3.179366,71.294654,14.3404230561242,"1",200.0,"1",3.45474857177671
416,"Boy","4000",,,,,,,,,,"#N/A",,"#N/A",,,,,,,,,,,"#N/A",,"#N/A",,15.83055556,,,,52.38662827,8.06005349,2.599773827,63.046455587,12.7843086735901,"#N/A",,"0",,17.6916666666667,66.1,186.5,19.0039459781929,53.177822,10.409098,2.792197,66.379117,15.6812842207588,"1",193.611111111111,"1",3.6408243856078
417,"Boy","5000",,,,,,,,,,"#N/A",,"#N/A",,,,,,,,,,,"#N/A",,"#N/A",,15.58611111,68.3,176.0,22.04932851,45.18104835,20.29047794,2.182280835,67.653807125,29.9916276736806,"1",165.833333333333,"1",3.67041800466175,17.5694444444444,68.0,180.0,20.9876543209877,52.203554,13.718581,2.475309,68.397444,20.0571544749538,"1",166.666666666667,"1",3.19263065243924
418,"Boy","5000",,,,,,,,,,"#N/A",,"#N/A",,,,,,,,,,,"#N/A",,"#N/A",,16.10277778,70.1,174.0,23.15365306,60.51497577,10.00535887,2.746843026,73.267177666,13.6559905659407,"1",256.944444444444,"1",4.2459645926492,,,,,,,,,,"#N/A",,"#N/A",
419,"Girl","5000",,,,,,,,,,"#N/A",,"#N/A",,,,,,,,,,,"#N/A",,"#N/A",,15.6,59.6,169.5,20.74468548,42.17134885,15.42383039,2.414917697,60.010096937,25.7020587821951,"1",128.222222222222,"1",3.04050559725509,17.4972222222222,60.6,171.1,20.7001077020455,41.301249,16.721894,2.445686,60.468829,27.653742062708,"#N/A",124.0,"0",
420,"Girl","5000",,,,,,,,,,"#N/A",,"#N/A",,,,,,,,,,,"#N/A",,"#N/A",,15.51666667,58.7,163.5,21.95849582,40.54523843,16.06949444,2.076693646,58.691426516,27.3796283271787,"1",160.0,"1",3.94620937489946,17.4611111111111,66.5,165.6,24.2493990524866,42.950885,21.199844,2.230866,66.381595,31.936328134327,"1",186.888888888889,"1",4.35122323763268
421,"Boy","5000",,,,,,,,,,"#N/A",,"#N/A",,,,,,,,,,,"#N/A",,"#N/A",,16.45277778,69.6,172.5,23.39004411,43.98821726,23.4685646,1.835765325,69.292547185,33.8688149785325,"0",116.388888888889,"0",,,,,,,,,,,"#N/A",,"#N/A",
422,"Boy","5000",,,,,,,,,,"#N/A",,"#N/A",,,,,,,,,,,"#N/A",,"#N/A",,15.66944444,65.6,179.5,20.35986685,50.57050704,14.51263517,2.70546991,67.78861212,21.4086624819957,"1",202.222222222222,"1",3.99881737516037,,,,,,,,,,"#N/A",,"#N/A",
423,"Boy","5000",,,,,,,,,,"#N/A",,"#N/A",,,,,,,,,,,"#N/A",,"#N/A",,15.43611111,61.6,181.5,18.6993906,45.57205348,14.02078627,2.299598094,61.892437844,22.6534723116569,"0",159.166666666667,"0",,,,,,,,,,,"#N/A",,"#N/A",
424,"Girl","5000",,,,,,,,,,"#N/A",,"#N/A",,,,,,,,,,,"#N/A",,"#N/A",,15.33333333,60.0,173.0,20.04744562,37.43575423,20.58663813,2.28267492,60.30506728,34.137493014335,"1",127.333333333333,"1",3.40138287453793,,,,,,,,,,"#N/A",,"#N/A",
425,"Girl","5000",,,,,,,,,,"#N/A",,"#N/A",,,,,,,,,,,"#N/A",,"#N/A",,14.49166667,55.8,161.5,21.39385981,37.84364914,16.03526275,2.16869613,56.04760802,28.610075106645,"1",124.444444444444,"1",3.28838384438219,,,,,,,,,,"#N/A",,"#N/A",
426,"Girl","5000",,,,,,,,,,"#N/A",,"#N/A",,,,,,,,,,,"#N/A",,"#N/A",,16.05833333,55.7,168.5,19.61802957,40.36765428,13.6265237,2.286040473,56.280218453,24.2119239664636,"1",139.111111111111,"1",3.44610341106773,,,,,,,,,,"#N/A",,"#N/A",
427,"Girl","5000",,,,,,,,,,"#N/A",,"#N/A",,,,,,,,,,,"#N/A",,"#N/A",,15.88333333,58.5,171.5,19.88967182,42.11193024,15.01311412,2.337746379,59.462790739,25.2479137514703,"1",172.222222222222,"1",4.08963021264309,17.7666666666667,59.8,172.4,20.1199390614822,42.401163,14.933686,2.398018,59.732867,25.0007855809098,"1",163.333333333333,"1",3.85209559778662
428,"Boy","5000",,,,,,,,,,"#N/A",,"#N/A",,,,,,,,,,,"#N/A",,"#N/A",,15.625,57.6,178.0,18.17952279,49.26085181,6.36706268,2.67567578,58.30359027,10.9205327673897,"1",254.722222222222,"1",5.17088545696876,17.5416666666667,68.0,185.0,19.8685171658145,59.273929,5.957808,3.284183,68.51592,8.69550901454728,"1",282.777777777778,"1",4.77069400575383
429,"Girl","5000",,,,,,,,,,"#N/A",,"#N/A",,,,,,,,,,,"#N/A",,"#N/A",,15.375,54.1,165.5,19.75155393,36.1539148,16.03309785,1.998676429,54.185689079,29.5891740467203,"1",120.0,"1",3.31914263403641,,,,,,,,,,"#N/A",,"#N/A",
430,"Boy","5000",,,,,,,,,,"#N/A",,"#N/A",,,,,,,,,,,"#N/A",,"#N/A",,15.05277778,71.5,177.0,22.82230521,56.36856476,13.18114999,2.743995528,72.293710278,18.2327756305671,"1",200.0,"1",3.54807685545194,,,,,,,,,,"#N/A",,"#N/A",
431,"Boy","5000",,,,,,,,,,"#N/A",,"#N/A",,,,,,,,,,,"#N/A",,"#N/A",,15.45277778,60.0,182.0,18.11375438,46.56347984,10.35286393,2.598601293,59.514945063,17.3954019768327,"1",200.0,"1",4.29521162694957,17.3583333333333,59.4,183.2,17.6984611277436,47.998298,8.856225,2.757093,59.611616,14.8565423893222,"1",167.222222222222,"1",3.48391983028694
432,"Boy","5000",,,,,,,,,,"#N/A",,"#N/A",,,,,,,,,,,"#N/A",,"#N/A",,15.69722222,,,,,,,,,"#N/A",,"0",,17.675,65.0,175.5,21.1037248074285,51.398738,10.726327,2.797493,64.922558,16.5217257767323,"1",218.333333333333,"1",4.24783451557377
433,"Girl","5000",,,,,,,,,,"#N/A",,"#N/A",,,,,,,,,,,"#N/A",,"#N/A",,16.11111111,,,,48.51933219,23.45088309,2.981136365,74.951351645,31.2881390065824,"#N/A",,"0",,,,,,,,,,,"#N/A",,"#N/A",
434,"Girl","6000",,,,,,,,,,"#N/A",,"#N/A",,,,,,,,,,,"#N/A",,"#N/A",,15.96388889,67.8,171.0,23.18662152,42.90254601,22.37280599,2.411233742,67.686585742,33.0535300972014,"1",160.0,"1",3.72938239988616,17.6861111111111,64.0,172.5,21.5080865364419,40.492675,20.914909,2.377428,63.785012,32.7896920361166,"1",124.666666666667,"1",3.0787461353607
435,"Girl","6000",,,,,,,,,,"#N/A",,"#N/A",,,,,,,,,,,"#N/A",,"#N/A",,15.96111111,71.5,171.5,24.30959889,42.47998788,26.18848893,2.26901034,70.93748715,36.9177003332856,"1",146.222222222222,"1",3.44214368975997,,,,,,,,,,"#N/A",,"#N/A",
436,"Boy","6000",,,,,,,,,,"#N/A",,"#N/A",,,,,,,,,,,"#N/A",,"#N/A",,15.61388889,69.7,172.5,23.42365049,52.68948373,13.97873619,2.433072503,69.101292423,20.2293411596847,"0",173.888888888889,"0",,,,,,,,,,,"#N/A",,"#N/A",
437,"Girl","6000",,,,,,,,,,"#N/A",,"#N/A",,,,,,,,,,,"#N/A",,"#N/A",,16.01666667,53.5,164.5,19.77069687,35.47953057,15.26263258,2.127760519,52.869923669,28.8682705039523,"0",88.6666666666667,"0",,,,,,,,,,,"#N/A",,"#N/A",
438,"Girl","6000",,,,,,,,,,"#N/A",,"#N/A",,,,,,,,,,,"#N/A",,"#N/A",,15.51666667,73.6,172.5,24.73429952,44.27794279,26.8612794,2.355042865,73.494265055,36.548810141714,"1",137.555555555556,"1",3.10663835959927,,,,,,,,,,"#N/A",,"#N/A",
439,"Boy","6000",,,,,,,,,,"#N/A",,"#N/A",,,,,,,,,,,"#N/A",,"#N/A",,16.26111111,67.8,187.5,19.28533333,59.05519231,7.0105903,3.047754025,69.113536635,10.1435849492468,"#N/A",0.0,"0",,18.0222222222222,75.1,189.8,20.8471898210195,62.39302,9.526718,3.346812,75.26655,12.6573065990138,"1",266.944444444444,"1",4.27843442174211
440,"Girl","6000",,,,,,,,,,"#N/A",,"#N/A",,,,,,,,,,,"#N/A",,"#N/A",,16.08333333,56.6,170.5,19.4700768,36.07526835,17.55694043,2.108728455,55.740937235,31.4973900707502,"1",142.888888888889,"1",3.96085449739666,18.0166666666667,58.5,172.6,19.6369612591287,38.388586,17.750833,2.183685,58.323104,30.4353365691922,"1",133.555555555556,"1",3.47904336866057
441,"Girl","6000",,,,,,,,,,"#N/A",,"#N/A",,,,,,,,,,,"#N/A",,"#N/A",,15.91944444,62.0,166.5,22.36470705,39.58504878,19.84967039,2.43287857,61.86759774,32.0841136800215,"0",106.666666666667,"0",,17.675,67.6,167.0,24.2389472551902,38.626605,26.285395,2.461137,67.373137,39.0146520860384,"1",122.444444444444,"1",3.1699509818283
442,"Girl","6000",,,,,,,,,,"#N/A",,"#N/A",,,,,,,,,,,"#N/A",,"#N/A",,15.99722222,58.2,159.0,23.02124125,39.11452134,16.0028655,2.346728895,57.464115735,27.8484499331694,"1",166.222222222222,"1",4.24962946056141,17.7138888888889,55.9,159.4,22.0006328625696,39.763376,13.700189,2.340924,55.804489,24.5503350097875,"1",167.333333333333,"1",4.20822752407474
443,"Girl","6000",,,,,,,,,,"#N/A",,"#N/A",,,,,,,,,,,"#N/A",,"#N/A",,15.88611111,101.0,177.0,32.23850107,57.15684222,40.3065345,3.224595217,100.687971937,40.0311315488801,"1",205.555555555556,"1",3.59634205760285,17.7138888888889,106.3,177.6,33.7013533804074,57.462002,44.957276,3.258759,105.678037,42.5417402482599,"1",216.222222222222,"1",3.76287311086415
444,"Boy","6000",,,,,,,,,,"#N/A",,"#N/A",,,,,,,,,,,"#N/A",,"#N/A",,15.52777778,,,,,,,,,"#N/A",,"0",,,,,,,,,,,"#N/A",,"#N/A",
445,"Boy","#N/A",,,,,,,,,,"#N/A",,"#N/A",,,,,,,,,,,"#N/A",,"#N/A",,,,,,,,,,,"#N/A",,"#N/A",,17.1138888888889,81.5,186.2,23.5070567319019,57.947769,20.283755,2.745245,80.976769,25.048856913518,"1",256.388888888889,"1",4.4244824833358
446,"Boy","#N/A",,,,,,,,,,"#N/A",,"#N/A",,,,,,,,,,,"#N/A",,"#N/A",,,,,,,,,,,"#N/A",,"#N/A",,17.4194444444444,76.1,188.5,21.4171632812445,55.439856,17.386412,2.832305,75.658573,22.980095064706,"1",221.388888888889,"1",3.99331644888993
447,"Girl","#N/A",,,,,,,,,,"#N/A",,"#N/A",,,,,,,,,,,"#N/A",,"#N/A",,,,,,,,,,,"#N/A",,"#N/A",,17.5361111111111,66.3,182.5,19.906173766185,48.472164,14.691023,3.158472,66.321659,22.1511693487643,"1",200.0,"1",4.12607945459171
448,"Girl","#N/A",,,,,,,,,,"#N/A",,"#N/A",,,,,,,,,,,"#N/A",,"#N/A",,,,,,,,,,,"#N/A",,"#N/A",,17.825,53.0,152.2,22.8795018657586,32.171911,18.658885,1.847741,52.678537,35.4202794204402,"1",120.0,"1",3.72996182912479
449,"Boy","#N/A",,,,,,,,,,"#N/A",,"#N/A",,,,,,,,,,,"#N/A",,"#N/A",,,,,,,,,,,"#N/A",,"#N/A",,17.6916666666667,87.2,188.6,24.5150683329416,59.413682,23.939028,3.283134,86.635844,27.6317825217932,"#N/A",195.555555555556,"0",
450,"Boy","#N/A",,,,,,,,,,"#N/A",,"#N/A",,,,,,,,,,,"#N/A",,"#N/A",,,,,,,,,,,"#N/A",,"#N/A",,18.0361111111111,70.5,183.6,20.9143207028636,58.501016,8.95068,3.601689,71.053385,12.5971197572079,"1",266.944444444444,"1",4.56307364720715
451,"Boy","#N/A",,,,,,,,,,"#N/A",,"#N/A",,,,,,,,,,,"#N/A",,"#N/A",,,,,,,,,,,"#N/A",,"#N/A",,17.5583333333333,89.0,186.0,25.7255174008556,50.92031,34.530881,2.859811,88.311002,39.101448537522,"1",158.888888888889,"1",3.12034410020067
452,"Girl","#N/A",,,,,,,,,,"#N/A",,"#N/A",,,,,,,,,,,"#N/A",,"#N/A",,,,,,,,,,,"#N/A",,"#N/A",,17.6638888888889,73.5,170.0,25.4325259515571,47.077136,23.262294,2.887393,73.226823,31.7674494768126,"1",160.444444444444,"1",3.40811820932446
453,"Girl","#N/A",,,,,,,,,,"#N/A",,"#N/A",,,,,,,,,,,"#N/A",,"#N/A",,,,,,,,,,,"#N/A",,"#N/A",,18.2111111111111,56.4,170.7,19.3558417062792,42.106171,11.410855,2.658799,56.175825,20.3127501910297,"1",141.555555555556,"1",3.36187195828269
